# Supplementary material for: Bis(3-amino­pyrazine-2-carboxyl­ato-κ2 N 1,O)diaqua­manganese(II) mono­hydrate
Source: Acta Crystallogr Sect E Struct Rep Online. 2010 Sep 8;66(Pt 10):m1223. doi: 10.1107/S1600536810035233 (PMC2983226; doi:10.1107/S1600536810035233)
Supplement: Supplementary file 1 [file e-66-m1223-sup1.cif]

##############################################################################
###                                                                        ###
###        Electronic paper (Acta Crystallographica Section E)             ###
###                                                                        ###
##############################################################################
#                                                                            #
# This CIF contains the data in a paper accepted for publication in Acta     #
# Crystallographica Section E. It conforms to the requirements of Notes      #
# for Authors for Section E, and has been peer reviewed under the auspices   #
# of the IUCr Commission on Journals.                                        #
#                                                                            #
# Full details of the Crystallographic Information File format               #
# are given in the paper "The Crystallographic Information File (CIF):       #
# a New Standard Archive File for Crystallography" by S. R. Hall, F. H.      #
# Allen and I. D. Brown [Acta Cryst. (1991), A47, 655-685].                  #
#                                                                            #
# The current version of the core CIF dictionary is obtainable from          #
# ftp://ftp.iucr.org/pub/cif_core.dic. The current version number is 2.4.    #
#                                                                            #
# Software is freely available for graphical display of the structure(s) in  #
# this CIF.  For information consult the CIF home page http://www.iucr.org/  #
# cif/home.html                                                              #
#                                                                            #
# This file may be used for bona fide research purposes within the           #
# scientific community so long as proper attribution is given to the journal # 
# article from which it was obtained.                                        #
#                                                                            #
##############################################################################
                                             
data_global
_audit_creation_method     SHELXL-97
_journal_date_recd_electronic     2010-08-30
_journal_date_accepted     2010-09-01
_journal_name_full     'Acta Crystallographica, Section E'
_journal_year     2010
_journal_volume     66
_journal_issue     10
_journal_page_first     m1223
_journal_page_last     m1223
_journal_paper_category     QM
_journal_coeditor_code     XU5022
_publ_contact_author
;
     Dr. Seik Weng Ng
     Department of Chemistry
     University of Malaya
     50603 Kuala Lumpur
     Malaysia
;
_publ_contact_author_email     seikweng@um.edu.my
_publ_contact_author_fax     '03 7967 4193'
_publ_contact_author_phone     '03 7967 6778'
_publ_section_title
;
Bis(3-aminopyrazine-2-carboxylato-\k^2^<i>N</i>^1^,<i>O</i>)diaquamanganese(II)
monohydrate
;
loop_
    _publ_author_name
    _publ_author_address
    'Gao, Shan'
;
     College of Chemistry and Materials Science
     Heilongjiang University
     Harbin 150080
     People's Republic of China
;
    'Ng, Seik Weng'
;
     Department of Chemistry
     University of Malaya
     50603 Kuala Lumpur
     Malaysia
;
_publ_section_synopsis     .
data_I
_audit_creation_method     SHELXL-97
_chemical_name_systematic
;
Bis(3-aminopyrazine-2-carboxylato-\k^2^<i>N</i>^1^,<i>O</i>)diaquamanganese(II)
monohydrate
;
_chemical_name_common     ?
_chemical_formula_moiety     'C10 H12 Mn N6 O6, H2 O'
_chemical_formula_sum     'C10 H14 Mn N6 O7'
_chemical_formula_iupac     '[Mn (C5 H4 N3 O2)2 (H2 O)2], H2 O'
_chemical_formula_weight     385.21
_chemical_melting_point     ?
_symmetry_cell_setting     orthorhombic
_symmetry_space_group_name_H-M     'F d d 2'
_symmetry_space_group_name_Hall     'F 2 -2d'
loop_
    _symmetry_equiv_pos_as_xyz
    'x, y, z'
    '-x, -y, z'
    '-x+1/4, y+1/4, z+1/4'
    'x+1/4, -y+1/4, z+1/4'
    'x, y+1/2, z+1/2'
    '-x, -y+1/2, z+1/2'
    '-x+1/4, y+3/4, z+3/4'
    'x+1/4, -y+3/4, z+3/4'
    'x+1/2, y, z+1/2'
    '-x+1/2, -y, z+1/2'
    '-x+3/4, y+1/4, z+3/4'
    'x+3/4, -y+1/4, z+3/4'
    'x+1/2, y+1/2, z'
    '-x+1/2, -y+1/2, z'
    '-x+3/4, y+3/4, z+1/4'
    'x+3/4, -y+3/4, z+1/4'
_cell_length_a     8.3107(6)
_cell_length_b     29.5862(17)
_cell_length_c     12.3791(7)
_cell_angle_alpha     90.00
_cell_angle_beta     90.00
_cell_angle_gamma     90.00
_cell_volume     3043.8(3)
_cell_formula_units_Z     8
_cell_measurement_reflns_used     4731
_cell_measurement_theta_min     3.0
_cell_measurement_theta_max     27.4
_cell_measurement_temperature     293(2)
_exptl_crystal_description     Prism
_exptl_crystal_colour     Yellow
_exptl_crystal_size_max     0.15
_exptl_crystal_size_mid     0.10
_exptl_crystal_size_min     0.08
_exptl_crystal_density_diffrn     1.681
_exptl_crystal_density_meas     ?
_exptl_crystal_density_method     'not measured'
_exptl_crystal_F_000     1576
_exptl_absorpt_coefficient_mu     0.917
_exptl_absorpt_correction_type     multi-scan
_exptl_absorpt_process_details     '(ABSCOR; Higashi, 1995)'
_exptl_absorpt_correction_T_min     0.8747
_exptl_absorpt_correction_T_max     0.9303
_diffrn_ambient_temperature     293(2)
_diffrn_radiation_type     MoK\a
_diffrn_radiation_wavelength     0.71073
_diffrn_radiation_source     'fine-focus sealed tube'
_diffrn_radiation_monochromator     graphite
_diffrn_measurement_device_type     'Rigaku R-AXIS RAPID'
_diffrn_measurement_method     '\w'
_diffrn_detector_area_resol_mean     '10.000'
_diffrn_reflns_number     7239
_diffrn_reflns_av_R_equivalents     0.0564
_diffrn_reflns_av_sigmaI/netI     0.0490
_diffrn_reflns_theta_min     3.03
_diffrn_reflns_theta_max     27.43
_diffrn_reflns_theta_full     27.43
_diffrn_measured_fraction_theta_max     0.999
_diffrn_measured_fraction_theta_full     0.999
_diffrn_reflns_limit_h_min     -10
_diffrn_reflns_limit_h_max     10
_diffrn_reflns_limit_k_min     -38
_diffrn_reflns_limit_k_max     38
_diffrn_reflns_limit_l_min     -16
_diffrn_reflns_limit_l_max     15
_diffrn_standards_number     0
_diffrn_standards_interval_count     0
_diffrn_standards_interval_time     0
_diffrn_standards_decay_%     0
_reflns_number_total     1684
_reflns_number_gt     1086
_reflns_threshold_expression     I>2\s(I)
_refine_ls_structure_factor_coef     Fsqd
_refine_ls_matrix_type     full
_refine_ls_R_factor_all     0.0946
_refine_ls_R_factor_gt     0.0472
_refine_ls_wR_factor_gt     0.1088
_refine_ls_wR_factor_ref     0.1652
_refine_ls_goodness_of_fit_ref     1.143
_refine_ls_restrained_S_all     1.141
_refine_ls_number_reflns     1684
_refine_ls_number_parameters     126
_refine_ls_number_restraints     6
_refine_ls_hydrogen_treatment     mixed
_refine_ls_weighting_scheme     calc
_refine_ls_weighting_details
        'calc w=1/[\s^2^(Fo^2^)+(0.0722P)^2^+15.3101P] where P=(Fo^2^+2Fc^2^)/3'
_atom_sites_solution_hydrogens     geom
_atom_sites_solution_primary     direct
_atom_sites_solution_secondary     difmap
_refine_ls_shift/su_max     0.001
_refine_ls_shift/su_mean     0.001
_refine_diff_density_max     0.497
_refine_diff_density_min     -0.898
_refine_ls_extinction_method     'SHELXL97 (Sheldrick, 2008)'
_refine_ls_extinction_coef     0.0014(3)
_refine_ls_extinction_expression
                                  'Fc^*^=kFc[1+0.001xFc^2^\l^3^/sin(2\q)]^-1/4^'
_refine_ls_abs_structure_details     'Flack (1983), 775 Friedel pairs'
_refine_ls_abs_structure_Flack     -0.02(5)
loop_
    _atom_type_symbol
    _atom_type_description
    _atom_type_scat_dispersion_real
    _atom_type_scat_dispersion_imag
    _atom_type_scat_source
    'C' 'C' 0.0033 0.0016
                         'International Tables Vol C Tables 4.2.6.8 and 6.1.1.4'
    'H' 'H' 0.0000 0.0000
                         'International Tables Vol C Tables 4.2.6.8 and 6.1.1.4'
    'N' 'N' 0.0061 0.0033
                         'International Tables Vol C Tables 4.2.6.8 and 6.1.1.4'
    'O' 'O' 0.0106 0.0060
                         'International Tables Vol C Tables 4.2.6.8 and 6.1.1.4'
    'Mn' 'Mn' 0.3368 0.7283
                         'International Tables Vol C Tables 4.2.6.8 and 6.1.1.4'
_computing_data_collection     'RAPID-AUTO (Rigaku, 1998)'
_computing_cell_refinement     'RAPID-AUTO (Rigaku, 1998)'
_computing_data_reduction     'CrystalStructure (Rigaku/MSC, 2002)'
_computing_structure_solution     'SHELXS97 (Sheldrick, 2008)'
_computing_structure_refinement     'SHELXL97 (Sheldrick, 2008)'
_computing_molecular_graphics     'X-SEED (Barbour, 2001)'
_computing_publication_material     'publCIF (Westrip, 2010)'
loop_
    _atom_site_type_symbol
    _atom_site_label
    _atom_site_fract_x
    _atom_site_fract_y
    _atom_site_fract_z
    _atom_site_U_iso_or_equiv
    _atom_site_adp_type
    _atom_site_calc_flag
    _atom_site_refinement_flags
    _atom_site_occupancy
    _atom_site_disorder_assembly
    _atom_site_disorder_group
    Mn Mn1 0.2500 0.2500 0.53687(11) 0.0378(4) Uani d S 1 . .
    O O1 0.0649(6) 0.26569(16) 0.4190(4) 0.0457(11) Uani d . 1 . .
    O O2 -0.0500(7) 0.31796(16) 0.3169(4) 0.0606(16) Uani d . 1 . .
    O O1W 0.0675(8) 0.24512(17) 0.6593(4) 0.0561(16) Uani d D 1 . .
    H H11 0.084(11) 0.225(2) 0.706(5) 0.084 Uiso d D 1 . .
    H H12 0.006(9) 0.267(2) 0.675(8) 0.084 Uiso d D 1 . .
    O O2W -0.2500 0.2500 0.5133(9) 0.069(3) Uani d SD 1 . .
    H H2 -0.164(7) 0.248(4) 0.478(7) 0.104 Uiso d D 1 . .
    N N1 0.2472(6) 0.32757(14) 0.5175(4) 0.0348(13) Uani d . 1 . .
    N N2 0.2176(7) 0.41941(18) 0.4774(5) 0.0515(16) Uani d . 1 . .
    N N3 0.0251(9) 0.4054(2) 0.3489(6) 0.0634(19) Uani d D 1 . .
    H H31 -0.048(9) 0.391(3) 0.311(7) 0.095 Uiso d D 1 . .
    H H32 0.035(11) 0.4344(8) 0.335(8) 0.095 Uiso d D 1 . .
    C C1 0.0468(8) 0.30645(19) 0.3886(5) 0.0409(14) Uani d . 1 . .
    C C2 0.1439(7) 0.34192(19) 0.4439(5) 0.0349(12) Uani d . 1 . .
    C C3 0.1271(8) 0.3890(2) 0.4229(5) 0.0427(14) Uani d . 1 . .
    C C4 0.3184(10) 0.4035(2) 0.5501(7) 0.0587(19) Uani d . 1 . .
    H H4 0.3808 0.4241 0.5886 0.070 Uiso calc R 1 . .
    C C5 0.3368(9) 0.3572(2) 0.5727(6) 0.0503(17) Uani d . 1 . .
    H H5 0.4095 0.3474 0.6248 0.060 Uiso calc R 1 . .
loop_
    _atom_site_aniso_label
    _atom_site_aniso_U_11
    _atom_site_aniso_U_22
    _atom_site_aniso_U_33
    _atom_site_aniso_U_12
    _atom_site_aniso_U_13
    _atom_site_aniso_U_23
    Mn1 0.0457(7) 0.0301(6) 0.0376(7) 0.0012(7) 0.000 0.000
    O1 0.051(3) 0.035(2) 0.051(3) -0.001(2) -0.009(2) 0.000(2)
    O2 0.076(4) 0.050(2) 0.055(4) 0.010(2) -0.035(3) 0.000(2)
    O1W 0.070(4) 0.048(3) 0.050(3) 0.010(3) 0.019(3) 0.008(2)
    O2W 0.044(4) 0.055(4) 0.109(10) -0.009(4) 0.000 0.000
    N1 0.041(2) 0.030(2) 0.033(4) -0.001(2) -0.009(3) 0.003(2)
    N2 0.056(4) 0.039(3) 0.059(4) -0.015(3) -0.008(3) 0.004(3)
    N3 0.075(5) 0.042(3) 0.073(5) -0.001(3) -0.029(4) 0.019(3)
    C1 0.050(4) 0.033(3) 0.040(3) 0.001(3) -0.001(3) -0.003(3)
    C2 0.041(3) 0.034(3) 0.030(3) 0.002(2) -0.008(3) -0.003(2)
    C3 0.046(4) 0.037(3) 0.044(4) -0.001(3) -0.001(3) 0.006(3)
    C4 0.063(4) 0.045(4) 0.068(5) -0.019(3) -0.014(4) 0.013(4)
    C5 0.055(4) 0.043(3) 0.053(4) -0.007(3) -0.021(3) 0.006(3)
loop_
    _geom_bond_atom_site_label_1
    _geom_bond_atom_site_label_2
    _geom_bond_site_symmetry_2
    _geom_bond_distance
    _geom_bond_publ_flag
    Mn1 O1W 14 2.149(6) ?
    Mn1 O1W . 2.149(6) ?
    Mn1 O1 . 2.170(5) ?
    Mn1 O1 14 2.170(5) ?
    Mn1 N1 14 2.308(4) ?
    Mn1 N1 . 2.308(4) ?
    O1 C1 . 1.273(7) ?
    O2 C1 . 1.245(8) ?
    O1W H11 . 0.84(7) ?
    O1W H12 . 0.84(7) ?
    O2W H2 . 0.84(7) ?
    N1 C2 . 1.322(7) ?
    N1 C5 . 1.338(8) ?
    N2 C4 . 1.316(10) ?
    N2 C3 . 1.352(8) ?
    N3 C3 . 1.339(8) ?
    N3 H31 . 0.88(7) ?
    N3 H32 . 0.88(3) ?
    C1 C2 . 1.490(8) ?
    C2 C3 . 1.424(8) ?
    C4 C5 . 1.409(9) ?
    C4 H4 . 0.9300 ?
    C5 H5 . 0.9300 ?
loop_
    _geom_angle_atom_site_label_1
    _geom_angle_atom_site_label_2
    _geom_angle_atom_site_label_3
    _geom_angle_site_symmetry_1
    _geom_angle_site_symmetry_3
    _geom_angle
    _geom_angle_publ_flag
    O1W Mn1 O1W 14 . 90.3(4) ?
    O1W Mn1 O1 14 . 163.73(16) ?
    O1W Mn1 O1 . . 89.33(18) ?
    O1W Mn1 O1 14 14 89.33(18) ?
    O1W Mn1 O1 . 14 163.73(16) ?
    O1 Mn1 O1 . 14 95.5(3) ?
    O1W Mn1 N1 14 14 97.65(18) ?
    O1W Mn1 N1 . 14 90.79(18) ?
    O1 Mn1 N1 . 14 98.61(18) ?
    O1 Mn1 N1 14 14 73.16(17) ?
    O1W Mn1 N1 14 . 90.79(18) ?
    O1W Mn1 N1 . . 97.65(18) ?
    O1 Mn1 N1 . . 73.16(17) ?
    O1 Mn1 N1 14 . 98.61(18) ?
    N1 Mn1 N1 14 . 168.0(3) ?
    C1 O1 Mn1 . . 119.0(4) ?
    Mn1 O1W H11 . . 115(6) ?
    Mn1 O1W H12 . . 122(7) ?
    H11 O1W H12 . . 119(10) ?
    C2 N1 C5 . . 120.2(5) ?
    C2 N1 Mn1 . . 113.4(4) ?
    C5 N1 Mn1 . . 126.3(4) ?
    C4 N2 C3 . . 117.2(6) ?
    C3 N3 H31 . . 129(7) ?
    C3 N3 H32 . . 115(6) ?
    H31 N3 H32 . . 115(9) ?
    O2 C1 O1 . . 123.1(6) ?
    O2 C1 C2 . . 119.0(5) ?
    O1 C1 C2 . . 117.9(6) ?
    N1 C2 C3 . . 120.2(5) ?
    N1 C2 C1 . . 116.2(5) ?
    C3 C2 C1 . . 123.5(5) ?
    N3 C3 N2 . . 116.9(6) ?
    N3 C3 C2 . . 122.7(6) ?
    N2 C3 C2 . . 120.3(6) ?
    N2 C4 C5 . . 123.5(7) ?
    N2 C4 H4 . . 118.2 ?
    C5 C4 H4 . . 118.2 ?
    N1 C5 C4 . . 118.4(6) ?
    N1 C5 H5 . . 120.8 ?
    C4 C5 H5 . . 120.8 ?
loop_
    _geom_torsion_atom_site_label_1
    _geom_torsion_atom_site_label_2
    _geom_torsion_atom_site_label_3
    _geom_torsion_atom_site_label_4
    _geom_torsion_site_symmetry_1
    _geom_torsion_site_symmetry_2
    _geom_torsion_site_symmetry_3
    _geom_torsion_site_symmetry_4
    _geom_torsion
    _geom_torsion_publ_flag
    O1W Mn1 O1 C1 14 . . . 14.2(12) ?
    O1W Mn1 O1 C1 . . . . 102.9(5) ?
    O1 Mn1 O1 C1 14 . . . -92.7(5) ?
    N1 Mn1 O1 C1 14 . . . -166.4(5) ?
    N1 Mn1 O1 C1 . . . . 4.7(5) ?
    O1W Mn1 N1 C2 14 . . . 179.9(4) ?
    O1W Mn1 N1 C2 . . . . -89.8(4) ?
    O1 Mn1 N1 C2 . . . . -2.8(4) ?
    O1 Mn1 N1 C2 14 . . . 90.4(4) ?
    N1 Mn1 N1 C2 14 . . . 44.8(4) ?
    O1W Mn1 N1 C5 14 . . . -0.6(6) ?
    O1W Mn1 N1 C5 . . . . 89.8(6) ?
    O1 Mn1 N1 C5 . . . . 176.8(6) ?
    O1 Mn1 N1 C5 14 . . . -90.0(6) ?
    N1 Mn1 N1 C5 14 . . . -135.6(5) ?
    Mn1 O1 C1 O2 . . . . 175.7(5) ?
    Mn1 O1 C1 C2 . . . . -5.8(8) ?
    C5 N1 C2 C3 . . . . 0.0(9) ?
    Mn1 N1 C2 C3 . . . . 179.6(5) ?
    C5 N1 C2 C1 . . . . -178.6(6) ?
    Mn1 N1 C2 C1 . . . . 1.0(7) ?
    O2 C1 C2 N1 . . . . -178.5(6) ?
    O1 C1 C2 N1 . . . . 3.0(9) ?
    O2 C1 C2 C3 . . . . 3.0(9) ?
    O1 C1 C2 C3 . . . . -175.5(6) ?
    C4 N2 C3 N3 . . . . -179.9(8) ?
    C4 N2 C3 C2 . . . . -0.7(10) ?
    N1 C2 C3 N3 . . . . 179.6(7) ?
    C1 C2 C3 N3 . . . . -1.9(10) ?
    N1 C2 C3 N2 . . . . 0.5(10) ?
    C1 C2 C3 N2 . . . . 178.9(6) ?
    C3 N2 C4 C5 . . . . 0.5(13) ?
    C2 N1 C5 C4 . . . . -0.2(10) ?
    Mn1 N1 C5 C4 . . . . -179.8(5) ?
    N2 C4 C5 N1 . . . . 0.0(13) ?
loop_
    _geom_hbond_atom_site_label_D
    _geom_hbond_atom_site_label_H
    _geom_hbond_atom_site_label_A
    _geom_hbond_site_symmetry_A
    _geom_hbond_distance_DH
    _geom_hbond_distance_HA
    _geom_hbond_distance_DA
    _geom_hbond_angle_DHA
    _geom_hbond_publ_flag
    O1w H11 O2 6 0.84(7) 1.89(3) 2.704(7) 162(9) yes
    O1w H12 N2 16_455 0.84(7) 2.02(4) 2.792(7) 152(9) yes
    O2w H2 O1 . 0.84(7) 2.10(4) 2.902(7) 159(10) yes
    N3 H31 O2 . 0.88(7) 2.17(9) 2.690(8) 118(8) yes
    N3 H32 O2w 11_454 0.88(3) 2.15(3) 3.001(7) 161(9) yes
