# Supplementary material for: Bis(3-amino­pyrazine-2-carboxyl­ato-κ2 N 1,O)diaqua­manganese(II) mono­hydrate
Source: Acta Crystallogr Sect E Struct Rep Online. 2010 Sep 8;66(Pt 10):m1223. doi: 10.1107/S1600536810035233 (PMC2983226; doi:10.1107/S1600536810035233)
Supplement: Supplementary file 2 [file e-66-m1223-Isup2.hkl]

# 
# h,k,l, Fc-squared, Fo-squared, sigma(Fo-squared) and status flag 
# 
data_I
_shelx_title '  Fdd2: 775 Friedel pairs' 
_shelx_refln_list_code          4 
_shelx_F_calc_maximum      558.93 
_exptl_crystal_F_000      1576.00 
_reflns_d_resolution_high  0.7713 
 
loop_ 
 _symmetry_equiv_pos_as_xyz 
 'x, y, z' 
 '-x, -y, z' 
 '-x+1/4, y+1/4, z+1/4' 
 'x+1/4, -y+1/4, z+1/4' 
 'x, y+1/2, z+1/2' 
 '-x, -y+1/2, z+1/2' 
 '-x+1/4, y+3/4, z+3/4' 
 'x+1/4, -y+3/4, z+3/4' 
 'x+1/2, y, z+1/2' 
 '-x+1/2, -y, z+1/2' 
 '-x+3/4, y+1/4, z+3/4' 
 'x+3/4, -y+1/4, z+3/4' 
 'x+1/2, y+1/2, z' 
 '-x+1/2, -y+1/2, z' 
 '-x+3/4, y+3/4, z+1/4' 
 'x+3/4, -y+3/4, z+1/4' 
 
_cell_length_a     8.3107 
_cell_length_b    29.5862 
_cell_length_c    12.3791 
_cell_angle_alpha  90.000 
_cell_angle_beta   90.000 
_cell_angle_gamma  90.000 
 
_shelx_F_squared_multiplier     1.000 
 
loop_ 
 _refln_index_h 
 _refln_index_k 
 _refln_index_l 
 _refln_F_squared_calc 
 _refln_F_squared_meas 
 _refln_F_squared_sigma 
 _refln_observed_status 
   0   0 -16      234.95      419.14    450.71 o 
   1   1 -15      236.88      237.48    127.27 o 
   3   1 -15      236.41       49.43    119.22 o 
   1   3 -15      152.09      140.83     95.88 o 
   3   3 -15       83.91       93.99    133.79 o 
   1   5 -15     1668.32     2145.27    218.91 o 
   3   5 -15      197.27      186.64    197.08 o 
   1   7 -15      910.01      434.32    432.34 o 
   3   7 -15      165.14      221.31    177.38 o 
   1   9 -15        4.64       33.15    157.81 o 
   1  11 -15      622.66      731.47    269.82 o 
   1  13 -15      101.96      240.08    266.19 o 
   2   0 -14      585.83      297.23    152.18 o 
   0   2 -14     1718.55     2051.92    217.00 o 
   2   2 -14       56.02       48.01     65.69 o 
   4   2 -14      572.75      491.63    142.37 o 
   2   4 -14     1177.43     1084.81    226.99 o 
   4   4 -14       20.46       28.79     85.69 o 
   0   6 -14     1613.87     1782.46    593.70 o 
   2   6 -14       14.48       -3.97     78.73 o 
   4   6 -14      352.16      249.85    164.12 o 
   2   8 -14     1574.45     1769.76    272.10 o 
   4   8 -14       28.98      130.10    150.73 o 
   0  10 -14      641.58      423.05    384.49 o 
   2  10 -14      164.05       85.56    123.87 o 
   4  10 -14      423.47      245.65    156.78 o 
   2  12 -14     1037.93     1476.78    223.34 o 
   4  12 -14       33.38       53.55    132.86 o 
   0  14 -14     1090.04      584.87    460.57 o 
   2  14 -14       35.84      131.16    152.88 o 
   2  16 -14      235.71      134.56    195.84 o 
   0  18 -14      956.79        7.05    171.23 o 
   1   1 -13      398.87      420.40    100.27 o 
   3   1 -13     1551.36     1898.98    161.51 o 
   5   1 -13      190.50      276.99    103.11 o 
   1   3 -13      664.51      869.80    102.37 o 
   3   3 -13      188.97      107.68     64.84 o 
   5   3 -13      100.37      114.97     94.20 o 
   1   5 -13     1189.84     1177.26    145.85 o 
   3   5 -13     1566.48     1649.57    141.41 o 
   5   5 -13       21.08       49.82     86.97 o 
   1   7 -13      230.91      125.76     61.24 o 
   3   7 -13     2556.81     2878.08    157.52 o 
   5   7 -13      208.74      173.83    115.60 o 
   1   9 -13      337.18      275.03     65.91 o 
   3   9 -13      556.27      231.95    156.45 o 
   5   9 -13      100.96       74.78    123.89 o 
   1  11 -13      959.25      997.62    254.35 o 
   3  11 -13      721.10      434.15    202.93 o 
   5  11 -13       11.64       71.15    117.42 o 
   1  13 -13      231.20      191.49     85.75 o 
   3  13 -13     1102.32      519.39    307.45 o 
   5  13 -13       56.11       88.67    145.79 o 
   1  15 -13     1065.32      820.00    342.81 o 
   3  15 -13      321.31      227.96    127.76 o 
   1  17 -13      758.99      287.00    224.55 o 
   3  17 -13      190.70      106.17    138.48 o 
   1  19 -13      307.56       21.11    125.29 o 
   3  19 -13      600.77      187.68    167.14 o 
   1  21 -13      412.35        9.45    107.31 o 
   0   0 -12      165.93      157.54    153.86 o 
   4   0 -12     1676.11     1992.84    142.54 o 
   2   2 -12     4970.43     5478.80    129.88 o 
   4   2 -12       18.51       44.10     58.52 o 
   6   2 -12      220.05      225.94     78.88 o 
   0   4 -12      638.31      774.04    223.32 o 
   2   4 -12      631.74      457.81     76.20 o 
   4   4 -12     1109.87     1152.89    155.63 o 
   6   4 -12        6.32       46.57     87.40 o 
   2   6 -12     4561.03     4958.64    114.59 o 
   4   6 -12       75.12       91.69     55.83 o 
   6   6 -12      179.16      250.30    120.02 o 
   0   8 -12      831.31      340.38    390.96 o 
   2   8 -12      998.09      789.04    154.12 o 
   4   8 -12     1385.66     1887.03    197.14 o 
   6   8 -12       19.28       55.31    118.06 o 
   2  10 -12     2092.12     2383.30    133.32 o 
   4  10 -12      141.63       45.48     81.43 o 
   6  10 -12      493.42      288.29    165.96 o 
   0  12 -12     1595.76     1805.52    148.51 o 
   2  12 -12       96.27       46.84     67.95 o 
   4  12 -12      582.18      233.42    163.67 o 
   6  12 -12      110.71       78.06    122.68 o 
   2  14 -12     3281.92     3956.35    184.62 o 
   4  14 -12      163.40      192.34    138.81 o 
   0  16 -12      316.54       35.16    199.20 o 
   2  16 -12      366.28      253.43     99.66 o 
   4  16 -12     1287.51      550.10    262.04 o 
   2  18 -12      554.67      158.49    133.73 o 
   4  18 -12      257.32      135.67    128.21 o 
   0  20 -12     1004.30        3.30    156.04 o 
   2  20 -12       33.76      -14.71    131.47 o 
   4  20 -12      412.51      116.14    146.37 o 
   2  22 -12      848.56      256.65    168.96 o 
   0  24 -12     1235.51       53.23    218.16 o 
   2  24 -12        6.08       37.77    136.67 o 
   1   1 -11     2610.61     3053.45    138.37 o 
   3   1 -11      981.86     1116.53     85.31 o 
   5   1 -11      187.88      326.29     73.01 o 
   7   1 -11      321.35      178.33     87.74 o 
   1   3 -11      524.10      646.20     89.09 o 
   3   3 -11     3707.50     4203.95    113.55 o 
   5   3 -11      640.95      792.76     84.86 o 
   7   3 -11      292.70      147.73     92.05 o 
   1   5 -11      279.93      339.56     72.54 o 
   3   5 -11     2361.51     2677.19     94.88 o 
   5   5 -11      379.36      311.92     80.05 o 
   7   5 -11       40.17       84.79    114.62 o 
   1   7 -11      921.44     1010.29     94.60 o 
   3   7 -11     1196.36     1202.87     95.35 o 
   5   7 -11      660.61      486.51    119.01 o 
   7   7 -11      318.49      124.09    144.89 o 
   1   9 -11     2308.35     2559.41    102.59 o 
   3   9 -11     1868.00     1923.97    222.09 o 
   5   9 -11      256.96      247.54    101.36 o 
   7   9 -11      328.99      162.03    148.75 o 
   1  11 -11      585.74      660.26     98.82 o 
   3  11 -11      508.15      367.05    136.87 o 
   5  11 -11      409.21      179.07    106.34 o 
   7  11 -11      179.37       96.53    134.90 o 
   1  13 -11     2900.20     3328.09    155.39 o 
   3  13 -11     1560.03     1646.68    392.99 o 
   5  13 -11      362.91       99.89    135.92 o 
   1  15 -11      521.37      322.52    143.74 o 
   3  15 -11     1424.89      -14.23    187.11 o 
   5  15 -11      582.89      345.33    189.26 o 
   1  17 -11      574.12      290.82    133.94 o 
   3  17 -11     1416.97      493.84    252.62 o 
   5  17 -11      343.37      282.36    151.78 o 
   1  19 -11     1418.34      819.84    507.13 o 
   3  19 -11      249.04      120.12    119.11 o 
   5  19 -11      456.42      286.00    149.39 o 
   1  21 -11     1495.10      687.12    476.28 o 
   3  21 -11      504.51      295.68    135.91 o 
   5  21 -11      139.69       59.98    141.65 o 
   1  23 -11      199.53       60.64    123.55 o 
   3  23 -11      600.49      163.84    153.79 o 
   1  25 -11      375.31      145.97    173.54 o 
   3  25 -11      588.13      218.75    153.66 o 
   1  27 -11      331.64      142.25    158.14 o 
   2   0 -10     2529.90     2567.41    117.98 o 
   6   0 -10     2197.55     2845.96    168.32 o 
   0   2 -10     7827.66     7381.97    233.57 o 
   2   2 -10      446.93      377.10     62.93 o 
   4   2 -10     3362.28     3745.93    112.18 o 
   6   2 -10      388.99      233.52     74.50 o 
   8   2 -10      378.02       11.16    118.98 o 
   2   4 -10     3503.04     3932.52     99.79 o 
   4   4 -10     1822.24     1769.83     89.52 o 
   6   4 -10     1366.27     1344.30    249.91 o 
   8   4 -10       28.67      -34.95    118.08 o 
   0   6 -10     5820.38     6146.06    211.87 o 
   2   6 -10      885.32      922.88     77.23 o 
   4   6 -10     4627.33     4755.80    104.83 o 
   6   6 -10       40.80       17.14     46.97 o 
   8   6 -10       94.19       14.05    133.64 o 
   2   8 -10     1400.69     1505.83     61.13 o 
   4   8 -10     1272.87      913.37    127.07 o 
   6   8 -10      692.29      777.78    157.17 o 
   8   8 -10        7.82       55.23    158.82 o 
   0  10 -10     4636.77     4660.56    158.30 o 
   2  10 -10     1685.67     2088.50    125.35 o 
   4  10 -10     3706.77     4112.47    141.99 o 
   6  10 -10      165.23      178.65    125.09 o 
   2  12 -10     1874.40     2017.52    104.44 o 
   4  12 -10      682.41      593.25    184.67 o 
   6  12 -10      794.14      304.84    191.71 o 
   0  14 -10    10112.32    10364.94    241.92 o 
   2  14 -10      491.05      385.66     72.70 o 
   4  14 -10     1587.56     1868.53    216.23 o 
   6  14 -10      169.57       66.44    124.74 o 
   2  16 -10     2644.51     3031.30    122.01 o 
   4  16 -10      171.17       84.30    100.73 o 
   6  16 -10     1390.04     1558.60    448.19 o 
   0  18 -10     1724.37     2004.20    271.16 o 
   2  18 -10      244.22      142.83     47.91 o 
   4  18 -10     1145.93     1065.02    441.31 o 
   6  18 -10       20.92       10.94    109.63 o 
   2  20 -10     1934.54     2457.00    145.63 o 
   4  20 -10        0.49       30.23     96.61 o 
   6  20 -10      107.14      172.01    158.76 o 
   0  22 -10     2060.63     2551.41    320.62 o 
   2  22 -10      448.15      179.37    122.53 o 
   4  22 -10      336.39      341.12    140.75 o 
   2  24 -10     1448.78     1241.46    489.09 o 
   4  24 -10      482.32      240.88    139.90 o 
   0  26 -10     1723.59     2517.38    356.05 o 
   2  26 -10        2.95       15.73     87.81 o 
   4  26 -10     1849.52     2281.10    438.66 o 
   2  28 -10      451.74      280.40    207.97 o 
   0  30 -10      221.02      417.15    662.66 o 
   1   1  -9     5910.35     5936.88    128.88 o 
   3   1  -9     1326.61     1568.71     69.29 o 
   5   1  -9      780.36      911.23     87.88 o 
   7   1  -9      997.85       -4.41    140.09 o 
   1   3  -9     5071.05     5131.34    120.39 o 
   3   3  -9     2395.45     2563.75     77.85 o 
   5   3  -9     4260.43     5002.95    138.50 o 
   7   3  -9      294.78      150.73    113.58 o 
   1   5  -9      841.84      890.42     70.97 o 
   3   5  -9      491.48      296.76     54.18 o 
   5   5  -9     2437.89     2785.42    112.80 o 
   7   5  -9      395.56      196.52    121.03 o 
   1   7  -9     5779.73     5768.19    144.62 o 
   3   7  -9      585.76      524.40     48.10 o 
   5   7  -9     1760.33     1864.97     83.98 o 
   7   7  -9       15.89       15.62     84.96 o 
   1   9  -9     3710.26     3673.47    105.38 o 
   3   9  -9      932.42     1065.15    115.08 o 
   5   9  -9     4609.01     4687.73    130.54 o 
   7   9  -9      205.42      280.64    155.14 o 
   1  11  -9     3519.23     3542.04     77.11 o 
   3  11  -9     1402.76     1569.42    139.13 o 
   5  11  -9     1336.04     1828.38    167.14 o 
   7  11  -9      209.08      107.67    143.10 o 
   1  13  -9     5107.79     5723.03    201.35 o 
   3  13  -9     1556.64     1766.85     95.56 o 
   5  13  -9      756.37      954.95    319.41 o 
   7  13  -9      617.94      273.16    218.82 o 
   1  15  -9     1763.51     1984.00    118.36 o 
   3  15  -9     1418.48     1462.90     70.34 o 
   5  15  -9      446.83      277.27    132.69 o 
   7  15  -9      232.65       67.82    188.56 o 
   1  17  -9      667.85      732.94     89.05 o 
   3  17  -9      548.54      412.99    142.03 o 
   5  17  -9      849.11      457.14    249.09 o 
   7  17  -9      528.50      279.09    220.42 o 
   1  19  -9     2444.99     2657.26    160.30 o 
   3  19  -9      908.22      776.75    250.26 o 
   5  19  -9      314.26      140.82    194.05 o 
   7  19  -9      208.25      115.06    189.90 o 
   1  21  -9     1655.18     1886.84    294.58 o 
   3  21  -9      757.79      686.37    252.58 o 
   5  21  -9      289.13      178.75    153.60 o 
   1  23  -9     1555.42     1307.34    422.57 o 
   3  23  -9      858.73      510.46    189.85 o 
   5  23  -9      243.46      220.70    138.05 o 
   1  25  -9      410.41      160.15    112.32 o 
   3  25  -9      249.89      167.75    107.07 o 
   5  25  -9      871.47      778.97    246.45 o 
   1  27  -9      785.95      461.80    262.32 o 
   3  27  -9      805.64      614.03    193.82 o 
   1  29  -9      116.43       42.13    120.35 o 
   3  29  -9      606.90      289.02    144.05 o 
   1  31  -9      508.83      296.81    176.09 o 
   0   0  -8    34838.05    33576.92    792.55 o 
   4   0  -8     7317.94     7222.50    206.37 o 
   8   0  -8      634.63      -44.15    242.61 o 
   2   2  -8     2891.85     2998.39     72.46 o 
   4   2  -8      149.64      346.86     55.81 o 
   6   2  -8     5004.03     5745.97    168.99 o 
   8   2  -8       20.00       61.66    104.34 o 
   0   4  -8    30176.97    28596.24   1064.54 o 
   2   4  -8     1225.04     1251.35     64.22 o 
   4   4  -8     7682.75     7950.39    147.79 o 
   6   4  -8     1303.65     1390.02    123.78 o 
   8   4  -8       48.48        2.71    129.02 o 
   2   6  -8     1850.40     1850.92     59.46 o 
   4   6  -8     1219.04     1279.79     72.00 o 
   6   6  -8     3374.34     3842.68    180.16 o 
   8   6  -8        6.09      -41.86    110.98 o 
   0   8  -8    23416.89    22905.76    431.69 o 
   2   8  -8       20.66       26.04     18.89 o 
   4   8  -8      955.07     1210.49     65.00 o 
   6   8  -8      591.87      422.97    113.51 o 
   8   8  -8      237.84      155.22    119.36 o 
   2  10  -8     1750.60     1904.42     82.75 o 
   4  10  -8     1052.54     1073.42     51.16 o 
   6  10  -8     4380.64     4964.58    197.33 o 
   8  10  -8        0.66       20.53    105.78 o 
   0  12  -8     7524.48     7553.95    192.71 o 
   2  12  -8      409.45      393.10     57.06 o 
   4  12  -8     3898.08     4193.23    180.16 o 
   6  12  -8      800.75      493.07    151.47 o 
   8  12  -8      385.03      201.66    252.32 o 
   2  14  -8     8386.54     8370.35    151.03 o 
   4  14  -8      876.07     1041.63    126.94 o 
   6  14  -8     1841.45     2188.10    457.01 o 
   8  14  -8      186.33      164.88    175.85 o 
   0  16  -8    12662.19    12690.98    502.62 o 
   2  16  -8     1408.68     1449.78     77.02 o 
   4  16  -8     3863.27     4383.06    188.12 o 
   6  16  -8        0.91       68.08    119.38 o 
   8  16  -8      560.19      321.29    288.80 o 
   2  18  -8     1057.34     1052.79    121.19 o 
   4  18  -8      242.18      217.17    128.90 o 
   6  18  -8      974.99      432.39    309.19 o 
   0  20  -8     4559.95     4878.43    367.01 o 
   2  20  -8     1446.47     1444.00    141.67 o 
   4  20  -8      785.47      844.13    289.48 o 
   6  20  -8        3.95      -22.65    118.01 o 
   2  22  -8     1448.65     1570.13    123.67 o 
   4  22  -8       17.58       45.07     84.71 o 
   6  22  -8      846.30      347.74    226.20 o 
   0  24  -8     2036.34     2497.61    755.25 o 
   2  24  -8      704.47      425.95    191.37 o 
   4  24  -8     1331.14     1677.95    216.95 o 
   6  24  -8       31.60        4.80    103.68 o 
   2  26  -8     4730.41     5740.26    209.88 o 
   4  26  -8        9.45       34.97    104.40 o 
   0  28  -8     1607.16     2161.66    371.56 o 
   2  28  -8       97.40       67.69    120.65 o 
   4  28  -8      714.46      529.14    196.33 o 
   2  30  -8      345.29      306.34    141.54 o 
   4  30  -8      145.24      120.24    134.54 o 
   0  32  -8      301.79      129.39    182.96 o 
   2  32  -8       13.93      -31.17    127.28 o 
   1   1  -7    13099.89    12910.27    175.19 o 
   3   1  -7      255.56      307.71     42.72 o 
   5   1  -7    12741.83    13675.54    229.06 o 
   7   1  -7      158.02      143.81    113.12 o 
   9   1  -7      137.65        1.80    129.85 o 
   1   3  -7    15081.24    14591.83    194.63 o 
   3   3  -7      701.71      821.44     55.48 o 
   5   3  -7     5390.88     5550.79    158.00 o 
   7   3  -7      805.86      433.13    257.47 o 
   9   3  -7      227.40      131.42    152.05 o 
   1   5  -7      476.14      432.60     46.45 o 
   3   5  -7      275.89      257.67     52.28 o 
   5   5  -7     2757.77     2773.17    106.00 o 
   7   5  -7      780.19      453.77    311.04 o 
   9   5  -7      110.90      104.83    144.71 o 
   1   7  -7     3873.40     4118.18     95.52 o 
   3   7  -7     1867.73     1820.23     50.80 o 
   5   7  -7      697.93      466.91     80.06 o 
   7   7  -7      503.02      365.17    167.80 o 
   9   7  -7       82.76      143.45    133.81 o 
   1   9  -7     5555.73     5701.21     96.84 o 
   3   9  -7     3570.60     3390.54     63.63 o 
   5   9  -7     2782.28     2730.27    132.38 o 
   7   9  -7     1965.40     2448.62    167.12 o 
   9   9  -7      138.51      -25.43    108.74 o 
   1  11  -7     7504.96     7492.98    160.51 o 
   3  11  -7     4143.75     4444.40    104.50 o 
   5  11  -7     2793.73     2793.00    149.80 o 
   7  11  -7      194.89      223.78     96.00 o 
   9  11  -7       93.79       39.91    169.65 o 
   1  13  -7     5002.06     4904.18    141.42 o 
   3  13  -7      725.14      760.47     39.93 o 
   5  13  -7     3725.54     3890.05    158.06 o 
   7  13  -7      746.06       15.70    116.79 o 
   1  15  -7    14554.10    15279.28    261.80 o 
   3  15  -7       81.12      126.38     82.28 o 
   5  15  -7     1707.28     1885.83    173.83 o 
   7  15  -7      385.03      115.20    161.87 o 
   1  17  -7      369.98      360.49     83.59 o 
   3  17  -7       17.39       14.58     65.85 o 
   5  17  -7     1087.75      802.82    385.26 o 
   7  17  -7      270.52       86.73    147.00 o 
   1  19  -7     2153.90     2523.05     79.06 o 
   3  19  -7     3563.06     4344.33    185.41 o 
   5  19  -7      453.27      346.93    200.74 o 
   7  19  -7       46.19      -12.36    111.83 o 
   1  21  -7     2282.16     2401.90     86.59 o 
   3  21  -7      760.44     1015.09    115.80 o 
   5  21  -7      923.70      476.14    233.97 o 
   7  21  -7      858.37      425.74    303.15 o 
   1  23  -7     2645.26     3003.33    142.31 o 
   3  23  -7      791.18      873.77    118.97 o 
   5  23  -7      374.72      373.05    137.00 o 
   7  23  -7      367.49      196.09    223.59 o 
   1  25  -7      194.78      126.47     79.77 o 
   3  25  -7     2934.37     3541.04    189.99 o 
   5  25  -7      381.46      342.78    137.35 o 
   1  27  -7     1705.48     2088.36    228.02 o 
   3  27  -7     1071.29      569.29    245.36 o 
   5  27  -7      183.60      112.61    105.62 o 
   1  29  -7      345.58      212.16     97.64 o 
   3  29  -7       59.81       45.06     93.13 o 
   5  29  -7      311.08      370.23    138.31 o 
   1  31  -7      710.71      592.67    237.00 o 
   3  31  -7     1052.97      838.18    250.56 o 
   1  33  -7      379.65      358.66    174.74 o 
   2   0  -6    17644.56    16578.35    216.15 o 
   6   0  -6     6692.21     7329.96    330.62 o 
   0   2  -6    17319.34    15614.10    307.93 o 
   2   2  -6     3222.81     3555.98     68.57 o 
   4   2  -6    10017.48     9988.12    159.48 o 
   6   2  -6     1224.51     1206.85    126.83 o 
   8   2  -6     1661.35     2206.18    209.41 o 
   2   4  -6    18963.36    17541.53    162.21 o 
   4   4  -6     2633.38     2947.35    101.14 o 
   6   4  -6     3940.51     4096.61    245.20 o 
   8   4  -6       35.06        3.81     96.76 o 
   0   6  -6    17330.78    16522.68    277.42 o 
   2   6  -6     3579.92     3723.50     60.21 o 
   4   6  -6     2952.93     2884.60     84.66 o 
   6   6  -6     1460.85     1985.89    163.88 o 
   8   6  -6      942.13     1147.20    271.47 o 
   2   8  -6    13578.01    13087.95    179.58 o 
   4   8  -6      904.56      881.01    123.16 o 
   6   8  -6     1241.81     1567.51    116.12 o 
   8   8  -6      258.42      196.25    121.34 o 
   0  10  -6     2179.90     1806.38     86.55 o 
   2  10  -6      910.30      854.71     51.65 o 
   4  10  -6     6015.30     6111.11    122.00 o 
   6  10  -6      120.70      103.34     74.73 o 
   8  10  -6     1629.58     2342.20    216.14 o 
   2  12  -6    12351.10    12205.31    162.70 o 
   4  12  -6     1200.68     1143.10     43.31 o 
   6  12  -6     3933.76     4386.74    148.47 o 
   8  12  -6      170.05       56.53     91.23 o 
   0  14  -6    23090.89    21978.80    457.04 o 
   2  14  -6     2028.54     1891.04    105.05 o 
   4  14  -6     7859.76     8163.45    230.34 o 
   6  14  -6      156.80      165.79     93.42 o 
   8  14  -6      812.46      247.98    210.13 o 
   2  16  -6     9283.75     9495.56    217.87 o 
   4  16  -6      321.41      414.23    115.81 o 
   6  16  -6     2986.51     3503.65    131.83 o 
   8  16  -6       53.89      -26.48    120.94 o 
   0  18  -6     9995.10    11262.82    233.20 o 
   2  18  -6     2967.98     3184.98    139.19 o 
   4  18  -6     1049.79     1373.46    147.64 o 
   6  18  -6      679.95      249.30    153.24 o 
   8  18  -6      500.38      232.40    207.33 o 
   2  20  -6     3006.70     3161.04    130.74 o 
   4  20  -6     3334.35     3463.72    180.06 o 
   6  20  -6      586.94       -1.56    121.31 o 
   8  20  -6      199.80        1.57    130.10 o 
   0  22  -6      948.33     1132.10    104.79 o 
   2  22  -6      631.23      575.67     95.46 o 
   4  22  -6     3682.58     4267.98    189.43 o 
   6  22  -6      339.42      158.74    165.61 o 
   2  24  -6     2738.72     3468.32    172.92 o 
   4  24  -6      202.18      225.03    116.92 o 
   6  24  -6     1565.89     2170.02    310.35 o 
   0  26  -6    11776.38    12678.80    406.98 o 
   2  26  -6       71.15       98.81    106.30 o 
   4  26  -6     1670.29     2123.48    167.27 o 
   6  26  -6       13.38      -11.86     96.76 o 
   2  28  -6     3823.80     4844.24    213.03 o 
   4  28  -6       33.57      -26.08     83.80 o 
   6  28  -6     1059.05      713.62    330.70 o 
   0  30  -6     1053.63     1509.49    567.49 o 
   2  30  -6        7.96        5.44     58.17 o 
   4  30  -6      414.20      256.36    140.47 o 
   2  32  -6      909.97      958.65    234.74 o 
   4  32  -6       82.99      162.34    130.25 o 
   0  34  -6      807.03      942.61    400.39 o 
   2  34  -6       14.94       81.38    119.42 o 
   1   1  -5     1859.89     1754.55     55.75 o 
   3   1  -5    59824.18    60166.66    532.74 o 
   5   1  -5       73.30       58.07     64.69 o 
   7   1  -5     2004.11     2242.45    163.71 o 
   9   1  -5      327.95      197.50    149.42 o 
   1   3  -5     2789.27     2839.05     65.42 o 
   3   3  -5    18532.60    17870.96    199.84 o 
   5   3  -5     1326.15     1265.00    106.43 o 
   7   3  -5     4533.76     5014.66    206.01 o 
   9   3  -5      404.95      321.38    172.22 o 
   1   5  -5     5107.18     4636.71     79.84 o 
   3   5  -5     6565.52     6514.44    117.95 o 
   5   5  -5      180.71      226.65     75.86 o 
   7   5  -5      325.87      361.90    120.90 o 
   9   5  -5      210.16      211.83    160.56 o 
   1   7  -5     1845.45     1919.47     33.18 o 
   3   7  -5     2724.79     2783.41     62.15 o 
   5   7  -5     1381.04     1516.82     94.98 o 
   7   7  -5     1361.84     1384.24    148.73 o 
   9   7  -5      521.25      410.85    222.53 o 
   1   9  -5    12938.48    12306.20    209.78 o 
   3   9  -5    10335.71    10295.71    119.96 o 
   5   9  -5     1134.08     1193.02     87.43 o 
   7   9  -5     1070.54      917.54    133.14 o 
   9   9  -5      181.21      114.04    152.00 o 
   1  11  -5    11097.83    10891.51    185.34 o 
   3  11  -5     8412.68     8354.97    105.88 o 
   5  11  -5     1307.14     1502.21    110.72 o 
   7  11  -5     3218.63     3734.09    186.35 o 
   9  11  -5      184.95       59.51    120.26 o 
   1  13  -5     4046.62     3844.53    126.23 o 
   3  13  -5    18599.10    17852.35    296.38 o 
   5  13  -5      709.35      925.65     80.87 o 
   7  13  -5      695.99      347.24    258.39 o 
   9  13  -5      230.09       58.06    112.30 o 
   1  15  -5     1207.43     1221.31     59.28 o 
   3  15  -5    12314.60    12317.68    266.73 o 
   5  15  -5     1069.19     1195.88     83.08 o 
   7  15  -5     1191.74      890.22    430.68 o 
   9  15  -5      284.25       52.07    107.63 o 
   1  17  -5     2746.90     2927.31     73.74 o 
   3  17  -5      150.55      107.02     95.59 o 
   5  17  -5       17.71       73.70     55.57 o 
   7  17  -5      371.88      104.29     89.42 o 
   9  17  -5      371.28      152.05    188.05 o 
   1  19  -5     3202.94     3311.65     71.56 o 
   3  19  -5      152.25      250.33     82.83 o 
   5  19  -5      805.59      769.89     69.51 o 
   7  19  -5       65.01       65.27     81.01 o 
   1  21  -5     2028.01     2190.63     80.22 o 
   3  21  -5     3300.03     3702.94    144.17 o 
   5  21  -5     1292.35     1772.93    156.53 o 
   7  21  -5        0.72       -6.87    105.69 o 
   1  23  -5     2755.42     2831.03    123.53 o 
   3  23  -5     1260.79     1362.89    107.04 o 
   5  23  -5     1742.33     2089.14    178.62 o 
   7  23  -5     1006.60        1.55    188.79 o 
   1  25  -5     6353.98     6904.55    171.99 o 
   3  25  -5     1439.88     1509.08    118.20 o 
   5  25  -5      942.31      506.53    197.20 o 
   7  25  -5      275.03       70.18    171.35 o 
   1  27  -5     1847.56     2052.67    140.96 o 
   3  27  -5      828.80     1058.92    128.40 o 
   5  27  -5      485.70      344.78    146.58 o 
   1  29  -5      365.74      448.14    107.43 o 
   3  29  -5      518.85      661.74    129.78 o 
   5  29  -5      320.18      126.58    121.86 o 
   1  31  -5      551.10      546.01    128.27 o 
   3  31  -5      369.65      424.02    137.28 o 
   5  31  -5      701.54      469.41    208.17 o 
   1  33  -5      400.96      330.97    144.54 o 
   3  33  -5       73.64      104.23    113.41 o 
   1  35  -5      223.86      209.42    124.42 o 
   0   0  -4     7764.44     6699.37    196.08 o 
   4   0  -4    39073.87    40191.17    547.53 o 
   8   0  -4     3844.09     4440.53    311.06 o 
   2   2  -4    81640.24    77371.39    633.36 o 
   4   2  -4     3539.34     3634.10     95.39 o 
   6   2  -4     2470.71     2857.55    154.72 o 
   8   2  -4      681.79      441.78    203.87 o 
  10   2  -4      335.60        5.44    163.81 o 
   0   4  -4     7958.52     7770.54    140.05 o 
   2   4  -4     4715.77     4795.68     79.20 o 
   4   4  -4     6698.57     6296.21    132.96 o 
   6   4  -4      778.39      725.35    107.45 o 
   8   4  -4     5848.40     7173.28    262.27 o 
  10   4  -4       11.51       -3.01    146.55 o 
   2   6  -4    55004.38    50224.84    409.20 o 
   4   6  -4     6712.76     6718.05    149.30 o 
   6   6  -4      825.99     1123.83    129.07 o 
   8   6  -4       50.76        5.06     93.34 o 
  10   6  -4      138.16       78.15    147.66 o 
   0   8  -4     2399.86     2474.19     84.49 o 
   2   8  -4     2407.16     2350.26     34.18 o 
   4   8  -4     8887.03     9221.54    156.08 o 
   6   8  -4      293.04      364.87    102.96 o 
   8   8  -4     1388.01     1693.64    246.90 o 
  10   8  -4        5.05       80.71    157.93 o 
   2  10  -4    33762.20    29906.90    383.49 o 
   4  10  -4      245.80      236.51     66.87 o 
   6  10  -4     2490.78     2726.28    180.66 o 
   8  10  -4      223.35      189.96    130.46 o 
  10  10  -4      415.41      320.51    179.36 o 
   0  12  -4    24034.50    22106.91    291.17 o 
   2  12  -4     1478.35     1484.58     87.69 o 
   4  12  -4    17497.49    18148.12    253.58 o 
   6  12  -4      241.99      274.14     92.44 o 
   8  12  -4     2445.09     2940.12    187.90 o 
   2  14  -4    25324.43    24146.05    334.16 o 
   4  14  -4     1003.16     1128.14     87.61 o 
   6  14  -4     2974.78     3285.06    153.80 o 
   8  14  -4        0.80       47.22     96.55 o 
   0  16  -4     5657.50     5601.50    135.06 o 
   2  16  -4     1234.34     1506.36     92.56 o 
   4  16  -4     7223.94     7231.81    142.70 o 
   6  16  -4      101.17      147.84     74.01 o 
   8  16  -4     2081.52     2606.64    187.09 o 
   2  18  -4    13348.39    13355.41    190.84 o 
   4  18  -4     4062.46     4020.11    132.04 o 
   6  18  -4      662.07      854.36    109.53 o 
   8  18  -4       19.88       -7.03     70.44 o 
   0  20  -4     3431.48     3396.47    152.53 o 
   2  20  -4       48.30       76.86     56.10 o 
   4  20  -4     2271.78     2865.94    150.42 o 
   6  20  -4     1400.24     1170.23    190.70 o 
   8  20  -4      296.47       13.53    133.57 o 
   2  22  -4     4541.26     4752.95    157.48 o 
   4  22  -4       16.89       23.31     71.35 o 
   6  22  -4     2171.14     2667.36    178.13 o 
   8  22  -4       62.84       -4.06    161.32 o 
   0  24  -4     8563.70     9455.95    221.58 o 
   2  24  -4      460.88      392.83     91.19 o 
   4  24  -4     4433.37     5014.73    177.97 o 
   6  24  -4      164.14       34.09     75.32 o 
   2  26  -4     4285.97     4991.76    161.51 o 
   4  26  -4       61.19      161.11     92.82 o 
   6  26  -4     1492.66      847.77    529.35 o 
   0  28  -4     8634.84     9133.72    249.72 o 
   2  28  -4      334.92      267.81    107.13 o 
   4  28  -4     2828.57     3472.30    209.70 o 
   6  28  -4       12.78       58.43    127.74 o 
   2  30  -4      590.93      597.53    110.07 o 
   4  30  -4       64.30       68.81     98.14 o 
   6  30  -4      810.68        1.03    154.72 o 
   0  32  -4     1865.00     3067.93    273.37 o 
   2  32  -4       94.91       60.71     90.57 o 
   4  32  -4      737.20      611.72    187.71 o 
   2  34  -4      678.07      629.68    167.00 o 
   4  34  -4      220.01      272.92    143.64 o 
   0  36  -4      518.83      288.46    251.00 o 
   2  36  -4       49.96       49.96     86.38 o 
   1   1  -3    61180.48    58919.93    489.29 o 
   3   1  -3    12291.91    11675.77    148.65 o 
   5   1  -3     1613.02     1648.19    118.89 o 
   7   1  -3     2143.00     2537.68    163.64 o 
   9   1  -3      547.57      275.09    193.94 o 
   1   3  -3    32057.64    30192.57    238.74 o 
   3   3  -3    28849.68    27860.88    259.31 o 
   5   3  -3     2109.22     2250.48    125.43 o 
   7   3  -3     1000.71     1253.41    149.97 o 
   9   3  -3     1102.56      478.24    318.59 o 
   1   5  -3     1869.58     1815.77     79.16 o 
   3   5  -3    28386.14    26815.37    295.83 o 
   5   5  -3      349.91      342.05     82.46 o 
   7   5  -3     1428.87     1948.08    167.25 o 
   9   5  -3      361.01       53.04    132.45 o 
   1   7  -3     7962.83     7228.20    156.43 o 
   3   7  -3     8655.33     7896.68    127.66 o 
   5   7  -3     1073.49     1158.41    126.42 o 
   7   7  -3     1946.53     2196.81    170.54 o 
   9   7  -3       34.66       35.62    113.45 o 
   1   9  -3     5545.16     4804.29    116.83 o 
   3   9  -3     8469.69     8102.13    139.82 o 
   5   9  -3      527.47      561.15     87.08 o 
   7   9  -3       14.67       94.09     77.84 o 
   9   9  -3      564.95      400.35    150.40 o 
   1  11  -3     4869.01     4625.63    110.13 o 
   3  11  -3     8230.74     8175.48    126.46 o 
   5  11  -3     3238.53     3838.54    135.74 o 
   7  11  -3     1184.30     1429.76    141.50 o 
   9  11  -3     1485.06     1992.94    308.04 o 
   1  13  -3    28228.71    27152.11    234.08 o 
   3  13  -3    10480.99    10714.43    155.31 o 
   5  13  -3     3437.04     3608.26    220.34 o 
   7  13  -3      486.35      343.58    110.03 o 
   9  13  -3      125.12       45.79     97.27 o 
   1  15  -3     1320.07     1341.20     39.69 o 
   3  15  -3     6097.62     6049.96    111.04 o 
   5  15  -3     5035.79     5365.85    151.91 o 
   7  15  -3      813.43      845.40    165.64 o 
   9  15  -3      406.00       96.44    115.10 o 
   1  17  -3     3706.01     3783.87     70.65 o 
   3  17  -3     5021.10     4689.34    106.64 o 
   5  17  -3       27.47      -15.46     46.05 o 
   7  17  -3      696.95      130.29    113.12 o 
   9  17  -3      119.35      -12.06     87.46 o 
   1  19  -3     4026.03     4030.07    114.94 o 
   3  19  -3     1254.73     1505.53    107.24 o 
   5  19  -3      417.71      251.15     93.99 o 
   7  19  -3     1689.32     1782.53    483.29 o 
   9  19  -3       31.38       -9.76    119.57 o 
   1  21  -3     1666.39     1499.37     92.34 o 
   3  21  -3     2167.18     2364.50    111.98 o 
   5  21  -3      519.93      494.56     96.31 o 
   7  21  -3       36.90       16.39    113.18 o 
   1  23  -3      180.04      144.61     65.58 o 
   3  23  -3     2719.14     2988.68    124.40 o 
   5  23  -3     3596.84     4417.69    220.40 o 
   7  23  -3      250.38       12.15    105.94 o 
   1  25  -3    10299.25    10951.85    206.34 o 
   3  25  -3     3813.33     4251.41    159.19 o 
   5  25  -3     1396.35     1148.12    371.35 o 
   7  25  -3      232.31        6.07    166.25 o 
   1  27  -3     2692.29     2662.99    137.16 o 
   3  27  -3      179.02      207.47     86.98 o 
   5  27  -3     1132.40      725.32    326.14 o 
   7  27  -3      301.34       95.50    164.91 o 
   1  29  -3     1332.98     1645.24    135.98 o 
   3  29  -3      395.84      478.52    109.19 o 
   5  29  -3      817.33      -11.20    142.78 o 
   1  31  -3      294.24      317.32     85.93 o 
   3  31  -3      469.89      431.18    132.97 o 
   5  31  -3      282.90        1.10    104.51 o 
   1  33  -3      114.15       93.00     85.94 o 
   3  33  -3      170.40      179.27    100.37 o 
   5  33  -3       54.70        5.20    145.77 o 
   1  35  -3      450.22      170.33    114.65 o 
   3  35  -3      531.07      349.09    139.79 o 
   1  37  -3      962.94      459.42    226.38 o 
   2   0  -2   311527.88   396015.88   4654.75 o 
   6   0  -2     6694.46     6760.73    380.22 o 
  10   0  -2     1294.92      794.37    588.50 o 
   0   2  -2    46850.73    43108.79   1294.96 o 
   2   2  -2    46050.61    42900.30    344.97 o 
   4   2  -2    21614.47    20369.81    276.44 o 
   6   2  -2       27.83       18.99     76.81 o 
   8   2  -2     3959.78     4689.43    238.45 o 
  10   2  -2      229.42       75.37    119.76 o 
   2   4  -2     3394.93     2783.81     63.95 o 
   4   4  -2     4252.14     4119.01    138.93 o 
   6   4  -2     8773.11     9179.98    237.74 o 
   8   4  -2      458.75      460.38    152.51 o 
  10   4  -2      381.39      106.77    121.08 o 
   0   6  -2    54774.08    52664.23    565.92 o 
   2   6  -2     5444.66     5183.81     87.21 o 
   4   6  -2    16511.98    14938.70    249.35 o 
   6   6  -2     2175.98     2333.88    137.49 o 
   8   6  -2      254.21      228.90    122.63 o 
  10   6  -2       64.57       59.34    140.83 o 
   2   8  -2     5107.58     4248.71     75.22 o 
   4   8  -2     5711.09     5578.31    167.94 o 
   6   8  -2     2726.40     3035.82    157.58 o 
   8   8  -2      252.00      111.14    139.54 o 
  10   8  -2      697.59      247.99    195.91 o 
   0  10  -2   106500.05   102567.81   1145.98 o 
   2  10  -2     5159.06     4890.19     85.35 o 
   4  10  -2    15307.25    14620.06    217.81 o 
   6  10  -2      359.64      354.17    101.91 o 
   8  10  -2     1921.87     2367.34    210.34 o 
  10  10  -2       67.18       -0.56    125.70 o 
   2  12  -2    77598.09    73376.80    630.41 o 
   4  12  -2     1007.13      959.68     69.85 o 
   6  12  -2     8082.43     8078.96    253.10 o 
   8  12  -2       18.20       74.49    104.89 o 
  10  12  -2      674.16      716.40    253.80 o 
   0  14  -2     9903.28     8577.75    166.21 o 
   2  14  -2     6913.63     7126.89    115.18 o 
   4  14  -2    11562.85    11523.23    195.54 o 
   6  14  -2      243.38      196.76     87.49 o 
   8  14  -2     2868.98     3371.26    476.50 o 
   2  16  -2    11419.21    10870.65    164.85 o 
   4  16  -2     2536.55     2425.46    113.47 o 
   6  16  -2     3915.33     4577.45    184.68 o 
   8  16  -2      119.72        5.87     78.40 o 
   0  18  -2    13904.91    13689.31    231.09 o 
   2  18  -2     2515.60     2287.36     94.84 o 
   4  18  -2     8491.04     8801.54    162.29 o 
   6  18  -2     1276.64     1237.78    125.25 o 
   8  18  -2      453.09       12.72    117.02 o 
   2  20  -2     5336.34     5576.25    143.97 o 
   4  20  -2     2001.28     2219.46    122.21 o 
   6  20  -2      729.06      695.16    163.45 o 
   8  20  -2       89.58        6.25     90.89 o 
   0  22  -2    11963.03    11501.52    251.96 o 
   2  22  -2     3524.19     3546.01    124.98 o 
   4  22  -2     4922.33     5126.33    155.33 o 
   6  22  -2      425.20      167.14    106.94 o 
   8  22  -2     1099.67       12.25    177.89 o 
   2  24  -2     9390.84     9743.82    189.28 o 
   4  24  -2     1388.66     1564.95    128.62 o 
   6  24  -2     3998.72     4629.14    208.76 o 
   8  24  -2       24.27       15.16    128.34 o 
   0  26  -2     9868.22    10310.08    234.74 o 
   2  26  -2      483.90      620.74     88.00 o 
   4  26  -2     4051.76     4521.98    186.02 o 
   6  26  -2      379.93       93.14     95.49 o 
   2  28  -2     5411.42     5538.53    173.74 o 
   4  28  -2      451.59      266.33    171.00 o 
   6  28  -2      789.09       -5.06    122.89 o 
   0  30  -2     1876.54     2432.42    188.09 o 
   2  30  -2       18.87       -4.41     69.80 o 
   4  30  -2     1576.21     1846.06    409.36 o 
   6  30  -2      255.00       -1.07    186.13 o 
   2  32  -2     1346.12     1468.74    205.43 o 
   4  32  -2       60.52       41.42    104.66 o 
   0  34  -2      978.73      848.38    314.94 o 
   2  34  -2       29.14       43.15     81.85 o 
   4  34  -2      453.68      303.44    169.08 o 
   2  36  -2     1076.71      923.92    227.30 o 
   0  38  -2     1414.21      745.80    530.70 o 
   1   1  -1    44967.81    42337.02    295.38 o 
   3   1  -1      965.04      802.37     65.49 o 
   5   1  -1     5767.96     5488.94    149.61 o 
   7   1  -1      551.53      609.21    144.94 o 
   9   1  -1     1137.91     1195.46    295.85 o 
   1   3  -1    38305.37    37177.07    292.46 o 
   3   3  -1       10.50       19.76     30.96 o 
   5   3  -1    10314.07    10191.63    203.48 o 
   7   3  -1      843.19      994.15    133.47 o 
   9   3  -1       50.29       34.20    106.48 o 
   1   5  -1      600.92      589.79     34.15 o 
   3   5  -1      922.26      956.78     65.21 o 
   5   5  -1    15712.14    15796.16    273.22 o 
   7   5  -1     1533.73     2223.86    152.11 o 
   9   5  -1      507.31      252.98    151.61 o 
   1   7  -1    44133.39    41083.12    327.99 o 
   3   7  -1     2998.03     2917.23    100.75 o 
   5   7  -1     3028.57     3098.56    135.42 o 
   7   7  -1      194.40      218.11     98.39 o 
   9   7  -1       50.94       76.88     96.22 o 
   1   9  -1      252.15      224.86     33.66 o 
   3   9  -1     2397.70     2414.89     73.42 o 
   5   9  -1     2880.05     2957.71    128.45 o 
   7   9  -1      828.31     1178.44    128.23 o 
   9   9  -1      136.23       36.12    137.37 o 
   1  11  -1     7791.06     7164.09    100.00 o 
   3  11  -1     1657.09     1594.53     64.85 o 
   5  11  -1     1873.80     2016.52    107.30 o 
   7  11  -1      872.01      856.54    197.23 o 
   9  11  -1      211.89      102.71    130.31 o 
   1  13  -1    24139.46    23025.19    249.17 o 
   3  13  -1     8261.26     7777.72    124.51 o 
   5  13  -1     5212.83     5764.22    192.23 o 
   7  13  -1     1613.42     1746.48    278.16 o 
   9  13  -1      462.00      172.53    171.60 o 
   1  15  -1    10980.78    10948.40    156.70 o 
   3  15  -1     2214.98     2445.52    100.00 o 
   5  15  -1     2786.58     2878.99    139.72 o 
   7  15  -1     1325.74     1568.05    282.85 o 
   9  15  -1      214.78       83.46    133.22 o 
   1  17  -1       77.56       65.43     41.15 o 
   3  17  -1     1221.16     1279.83    122.17 o 
   5  17  -1     6206.42     7004.74    195.63 o 
   7  17  -1      580.63      525.50    286.35 o 
   9  17  -1      146.11      -17.03     84.41 o 
   1  19  -1    10580.33    10665.35    180.59 o 
   3  19  -1     2366.06     2478.03     82.31 o 
   5  19  -1      679.06      753.77    101.66 o 
   7  19  -1      741.48      298.08    145.47 o 
   9  19  -1       63.89        3.69    131.65 o 
   1  21  -1      273.87      274.71     60.72 o 
   3  21  -1     2802.01     2485.60    104.67 o 
   5  21  -1      517.20      553.96    110.84 o 
   7  21  -1      678.00      225.18    159.18 o 
   1  23  -1     5427.53     5879.43    150.96 o 
   3  23  -1     1614.66     1825.79    113.72 o 
   5  23  -1      359.99      509.72    114.93 o 
   7  23  -1      852.15      159.58    145.98 o 
   1  25  -1     1978.41     2196.02    101.39 o 
   3  25  -1     5781.46     6117.55    180.62 o 
   5  25  -1     2356.01     2771.34    130.01 o 
   7  25  -1      764.60       11.13    145.34 o 
   1  27  -1     1693.51     1817.16     96.74 o 
   3  27  -1     3144.00     3420.20    154.10 o 
   5  27  -1      400.55      203.94    134.08 o 
   7  27  -1      254.43       -4.18    123.52 o 
   1  29  -1     1824.19     1955.21    126.10 o 
   3  29  -1     2309.53     2848.75    162.21 o 
   5  29  -1      620.97      157.86    142.98 o 
   7  29  -1      529.15      214.14    188.82 o 
   1  31  -1      228.15      291.19     82.67 o 
   3  31  -1      727.93      691.96    155.60 o 
   5  31  -1      206.53       94.27    154.73 o 
   1  33  -1      128.36       87.90     84.11 o 
   3  33  -1       56.28       63.79     82.51 o 
   5  33  -1       49.23       85.68    180.32 o 
   1  35  -1      974.62      746.44    338.00 o 
   3  35  -1      442.07      488.91    142.14 o 
   1  37  -1      505.63       77.87    123.56 o 
   4   0   0    34475.94    31509.59    541.15 o 
   8   0   0     1039.91     1054.49    195.70 o 
   2   2   0      261.99      236.56     46.31 o 
   4   2   0      440.67      450.87     71.79 o 
   6   2   0    23354.55    23920.05    336.69 o 
   8   2   0       16.09       15.68     66.46 o 
  10   2   0     2317.27     3449.38    216.06 o 
   2   4   0      228.03      201.58     38.51 o 
   4   4   0    25208.60    23183.30    281.39 o 
   6   4   0      588.18      715.20     96.11 o 
   8   4   0       98.75      134.74     93.59 o 
  10   4   0       38.70       31.09    111.51 o 
   2   6   0     9540.75     8763.64    123.46 o 
   4   6   0      374.90      344.57     62.95 o 
   6   6   0     9412.40     8638.58    192.56 o 
   8   6   0       11.10      -27.07     79.31 o 
  10   6   0       13.08       30.87    101.34 o 
   0   8   0    48518.68    46310.54    597.65 o 
   2   8   0     4101.32     4451.03     84.71 o 
   4   8   0      275.87      137.35     55.45 o 
   6   8   0     1576.54     1648.55    125.21 o 
   8   8   0     1263.86     1809.27    160.60 o 
  10   8   0       33.42       14.27     90.67 o 
   2  10   0    39768.45    36311.67    351.22 o 
   4  10   0     6289.50     6578.21    135.68 o 
   6  10   0     8732.79     9038.43    214.51 o 
   8  10   0        0.79       77.69     96.93 o 
  10  10   0      907.49      633.49    260.45 o 
   0  12   0   247086.75   284704.78   3325.43 o 
   2  12   0      138.32      139.89     37.09 o 
   4  12   0    30721.25    26931.41    345.67 o 
   6  12   0      456.87      333.48    101.32 o 
   8  12   0     1608.19     1299.29    465.03 o 
  10  12   0      105.08       47.76    123.90 o 
   2  14   0     2021.92     1886.78     59.90 o 
   4  14   0      196.73      123.81     60.74 o 
   6  14   0    11476.62    12410.61    277.82 o 
   8  14   0        7.13       16.26     92.62 o 
  10  14   0      969.71      520.68    283.16 o 
   0  16   0    20039.23    18801.29    233.84 o 
   2  16   0     1826.28     1953.15     63.98 o 
   4  16   0    10222.78    10136.09    185.88 o 
   6  16   0     1435.08     1873.95    135.17 o 
   8  16   0      336.95       86.35    120.52 o 
   2  18   0     6166.33     6122.62    116.31 o 
   4  18   0     1527.01     1556.00    100.21 o 
   6  18   0     3012.47     3582.54    178.25 o 
   8  18   0      195.35       23.58     94.12 o 
   0  20   0    19542.35    19370.19    275.84 o 
   2  20   0     2024.92     2004.45     85.50 o 
   4  20   0      870.04     1021.17     80.69 o 
   6  20   0     1016.57     1026.48    130.52 o 
   8  20   0      405.46      289.87    143.40 o 
   2  22   0    10788.30    10061.57    208.01 o 
   4  22   0     3106.37     3276.49    142.43 o 
   6  22   0     1807.92     2384.58    161.79 o 
   8  22   0       72.96       -7.29     91.32 o 
   0  24   0     3211.18     3240.18    160.55 o 
   2  24   0     4357.23     4144.33    134.06 o 
   4  24   0     7649.23     7578.07    174.85 o 
   6  24   0        8.94      -30.02     58.99 o 
   8  24   0     1572.01     1054.98    454.99 o 
   2  26   0     7069.18     7589.34    183.14 o 
   4  26   0        0.01       -1.85     52.36 o 
   6  26   0     1276.60      801.24    257.92 o 
   0  28   0     3597.18     4137.94    182.73 o 
   2  28   0      599.27      676.60    102.12 o 
   4  28   0     1302.60     1394.98    156.16 o 
   6  28   0        2.57       -3.16     84.60 o 
   2  30   0     3406.33     3925.94    158.88 o 
   4  30   0      407.42      235.69     88.18 o 
   6  30   0      957.18      -13.97    100.33 o 
   0  32   0     1073.64     1325.73    202.52 o 
   2  32   0      278.60      305.95    117.20 o 
   4  32   0      854.44      301.37    283.33 o 
   2  34   0     1051.95      919.40    168.72 o 
   4  34   0       52.76       84.21    167.78 o 
   0  36   0     1320.45     1647.64    251.52 o 
   2  36   0       34.13      -11.80     87.48 o 
   1   1   1    43726.25    41806.11    294.12 o 
   3   1   1      576.69      409.28     48.49 o 
   5   1   1     5892.37     5824.67    133.43 o 
   7   1   1      578.45      687.07    109.67 o 
   9   1   1     1037.16      667.06    304.14 o 
   1   3   1    40376.98    38920.13    310.54 o 
   3   3   1       42.52       -8.16     29.35 o 
   5   3   1    10239.26    10286.24    188.32 o 
   7   3   1      870.32     1014.35    118.69 o 
   9   3   1       94.92      150.99    111.19 o 
   1   5   1      303.65      301.37     27.63 o 
   3   5   1     1067.97     1103.18     76.28 o 
   5   5   1    15438.46    15388.70    237.38 o 
   7   5   1     1669.13     2344.91    135.19 o 
   9   5   1      624.74      426.77    185.59 o 
   1   7   1    44838.68    41629.25    418.86 o 
   3   7   1     3657.34     3663.44     86.78 o 
   5   7   1     3069.12     3170.84    121.24 o 
   7   7   1      121.94       85.14     75.15 o 
   9   7   1       20.50      -23.25     94.39 o 
   1   9   1      425.69      412.63     32.52 o 
   3   9   1     1989.52     1976.76     87.60 o 
   5   9   1     3315.45     3391.95    118.93 o 
   7   9   1      792.85     1145.22    108.40 o 
   9   9   1      139.08      209.03    107.93 o 
   1  11   1     7487.13     6967.36     96.58 o 
   3  11   1     1241.60     1182.45     73.25 o 
   5  11   1     1861.39     1959.15    105.08 o 
   7  11   1      848.90     1129.59    206.15 o 
   9  11   1      200.26      133.71    125.70 o 
   1  13   1    24195.46    23104.39    229.99 o 
   3  13   1     8082.57     7729.30    133.77 o 
   5  13   1     5240.14     5560.89    159.10 o 
   7  13   1     1653.83     2081.77    166.63 o 
   9  13   1      427.52      232.93    126.77 o 
   1  15   1    11693.37    11694.69    158.75 o 
   3  15   1     1950.64     2252.49     88.05 o 
   5  15   1     2879.46     3034.14    128.30 o 
   7  15   1     1350.59     1417.96    205.24 o 
   9  15   1      214.62      186.47    113.09 o 
   1  17   1       84.47       61.72     40.19 o 
   3  17   1     1109.82     1277.32     54.99 o 
   5  17   1     6267.27     7126.83    194.94 o 
   7  17   1      589.74      650.53    242.43 o 
   9  17   1      193.92        8.02     79.80 o 
   1  19   1    10843.76    11029.54    166.97 o 
   3  19   1     2506.74     2617.79     78.88 o 
   5  19   1      666.27      795.95    137.40 o 
   7  19   1      687.62      219.76    124.68 o 
   9  19   1       34.54       59.77    131.88 o 
   1  21   1      257.91      180.09     48.42 o 
   3  21   1     2418.00     2223.62     98.79 o 
   5  21   1      730.46      747.56     70.78 o 
   7  21   1      750.56      439.93    161.61 o 
   1  23   1     5510.33     5817.01    140.18 o 
   3  23   1     1467.39     1711.88     79.45 o 
   5  23   1      392.75      451.99     85.61 o 
   7  23   1      871.59      663.56    282.93 o 
   1  25   1     1920.40     2247.36     89.84 o 
   3  25   1     5911.71     6301.87    168.97 o 
   5  25   1     2289.85     2847.93    223.64 o 
   7  25   1      748.12      376.42    193.65 o 
   1  27   1     1834.69     2042.33    102.79 o 
   3  27   1     3065.02     3172.66    119.73 o 
   5  27   1      451.15      303.10    201.02 o 
   7  27   1      252.16      102.84    118.46 o 
   1  29   1     2029.07     2307.82    134.96 o 
   3  29   1     2052.75     2559.15    145.16 o 
   5  29   1      767.78      302.66    218.19 o 
   7  29   1      499.20      445.81    200.34 o 
   1  31   1      201.01      304.14    121.77 o 
   3  31   1      574.95      415.71    150.97 o 
   5  31   1      289.09      145.26    156.55 o 
   1  33   1      223.93      222.03     98.98 o 
   3  33   1       26.66       39.14     94.49 o 
   5  33   1       84.67      151.11    155.32 o 
   1  35   1      934.45      663.37    223.68 o 
   3  35   1      410.52      181.55    127.61 o 
   1  37   1      503.07      177.39    116.81 o 
   2   0   2   312407.63   398092.84   4655.17 o 
   6   0   2     6520.73     6218.43    252.30 o 
  10   0   2     1187.25      674.36    498.31 o 
   0   2   2    45782.29    42877.36    575.57 o 
   2   2   2    46033.29    42467.38    341.49 o 
   4   2   2    21638.42    20668.87    234.47 o 
   6   2   2       28.03        9.94     53.33 o 
   8   2   2     4034.44     4612.69    172.52 o 
  10   2   2      229.68       96.24    132.90 o 
   2   4   2     2603.65     2220.03     62.83 o 
   4   4   2     4245.53     4158.82    101.21 o 
   6   4   2     8658.30     8846.53    179.94 o 
   8   4   2      456.77      516.30    106.50 o 
  10   4   2      389.01       52.89    112.68 o 
   0   6   2    54599.50    53120.75   2215.72 o 
   2   6   2     5450.15     5329.51     71.44 o 
   4   6   2    15853.16    14346.32    178.54 o 
   6   6   2     2177.61     2357.09    115.49 o 
   8   6   2      210.91      281.25    105.60 o 
  10   6   2       64.29       81.05    112.15 o 
   2   8   2     4158.61     3460.93     49.77 o 
   4   8   2     5706.03     5374.73    110.69 o 
   6   8   2     2852.09     3051.68    119.57 o 
   8   8   2      252.82      216.64     93.74 o 
  10   8   2      722.80      503.02    274.96 o 
   0  10   2   109732.23   104882.26   1946.98 o 
   2  10   2     5162.45     5005.16    103.42 o 
   4  10   2    15601.32    15053.08    187.46 o 
   6  10   2      357.84      396.65     74.14 o 
   8  10   2     1871.41     2352.16    159.37 o 
  10  10   2       66.43      100.01    107.50 o 
   2  12   2    76374.60    71394.09    750.10 o 
   4  12   2     1001.19      926.51     54.99 o 
   6  12   2     8192.58     8269.70    177.78 o 
   8  12   2       18.78       24.31     76.46 o 
  10  12   2      650.40      176.33    155.27 o 
   0  14   2     8928.64     7849.97    282.49 o 
   2  14   2     6921.72     7275.45    134.41 o 
   4  14   2    11701.97    11848.11    225.51 o 
   6  14   2      245.30      281.71     78.17 o 
   8  14   2     2761.26     3272.78    163.72 o 
   2  16   2    11149.14    10708.61    188.55 o 
   4  16   2     2528.41     2508.79    106.05 o 
   6  16   2     3829.13     4336.72    129.59 o 
   8  16   2      119.73       16.29     70.95 o 
   0  18   2    14593.49    14313.24    291.45 o 
   2  18   2     2521.92     2327.05    113.59 o 
   4  18   2     7690.61     7887.83    125.04 o 
   6  18   2     1281.07     1196.56     91.31 o 
   8  18   2      509.80      134.69    104.17 o 
   2  20   2     5516.46     5636.34    140.83 o 
   4  20   2     1993.97     2122.16    142.44 o 
   6  20   2      944.04     1154.98    136.82 o 
   8  20   2       90.49       22.51     97.15 o 
   0  22   2    12232.26    12098.53    308.06 o 
   2  22   2     3527.43     3612.49    142.29 o 
   4  22   2     5371.89     5761.40    179.13 o 
   6  22   2      427.86      272.40     74.45 o 
   8  22   2      992.79      675.14    294.98 o 
   2  24   2     8596.51     8738.22    198.35 o 
   4  24   2     1380.41     1755.22    152.76 o 
   6  24   2     4128.03     4764.58    243.66 o 
   8  24   2       23.31       45.21    125.95 o 
   0  26   2    10800.89    10970.64    293.85 o 
   2  26   2      488.54      619.05     99.27 o 
   4  26   2     3773.39     4316.00    183.77 o 
   6  26   2      384.20      334.55    164.03 o 
   2  28   2     5050.28     5343.12    172.56 o 
   4  28   2      448.84      334.62    200.41 o 
   6  28   2      805.75      584.32    252.81 o 
   0  30   2     2046.68     2287.08    184.82 o 
   2  30   2       19.36       -5.33     53.01 o 
   4  30   2     1580.79     2021.84    191.98 o 
   6  30   2      254.64      288.30    129.33 o 
   2  32   2     1377.24     1851.16    152.40 o 
   4  32   2       61.91       18.22     81.06 o 
   0  34   2     1024.04     1486.14    193.81 o 
   2  34   2       28.54      112.44     98.18 o 
   4  34   2      481.56      258.71    150.83 o 
   2  36   2      987.08      328.41    208.75 o 
   0  38   2     1546.07     1875.29    238.72 o 
   1   1   3    58351.43    55020.17    814.01 o 
   3   1   3    12812.19    12267.54    141.62 o 
   5   1   3     1324.06     1342.62     77.70 o 
   7   1   3     2044.11     2380.71    132.33 o 
   9   1   3      535.36      544.45    132.98 o 
   1   3   3    34789.16    31470.96    385.72 o 
   3   3   3    29375.22    28271.68    261.54 o 
   5   3   3     2004.84     2061.96     92.33 o 
   7   3   3     1172.38     1228.14    112.35 o 
   9   3   3     1061.89      776.09    283.83 o 
   1   5   3     2564.05     2337.56     93.93 o 
   3   5   3    27526.62    26668.40    254.14 o 
   5   5   3      572.75      674.76     72.76 o 
   7   5   3     1655.04     2040.97    134.79 o 
   9   5   3      464.52      278.84    140.55 o 
   1   7   3     9283.73     8389.39    177.34 o 
   3   7   3     9169.44     8398.71    116.15 o 
   5   7   3     1429.90     1498.54     82.02 o 
   7   7   3     1766.44     2086.09    126.66 o 
   9   7   3       62.09       69.55     98.29 o 
   1   9   3     6063.70     5496.69     99.13 o 
   3   9   3     8746.33     8365.98    104.76 o 
   5   9   3      751.91      893.44     65.72 o 
   7   9   3        0.72       -3.50     67.54 o 
   9   9   3      549.43      142.01    122.87 o 
   1  11   3     3965.86     3847.19     58.81 o 
   3  11   3     7343.83     7224.35    130.73 o 
   5  11   3     3214.43     3750.48    123.61 o 
   7  11   3     1207.77     1364.91    113.02 o 
   9  11   3     1494.91     1422.79    441.18 o 
   1  13   3    28147.96    27212.62    254.64 o 
   3  13   3    10493.69    10622.40    187.23 o 
   5  13   3     3483.95     3646.12     99.96 o 
   7  13   3      425.66      454.94    111.63 o 
   9  13   3       99.20        1.32     85.31 o 
   1  15   3     1825.72     1779.73     53.01 o 
   3  15   3     6392.13     6298.60    135.70 o 
   5  15   3     5116.74     5421.95    118.36 o 
   7  15   3      872.36      856.40    202.57 o 
   9  15   3      401.89        9.29     94.15 o 
   1  17   3     4024.83     4043.68     94.70 o 
   3  17   3     4782.31     4467.12    137.48 o 
   5  17   3       14.12       19.17     20.45 o 
   7  17   3      818.38      506.64    204.55 o 
   9  17   3      137.89        4.05     94.41 o 
   1  19   3     4602.55     4429.60    105.27 o 
   3  19   3     1318.46     1505.37    113.22 o 
   5  19   3      408.76      295.21    113.15 o 
   7  19   3     1618.39     1844.02    134.41 o 
   9  19   3       23.82       -4.72     94.49 o 
   1  21   3     1333.03     1256.50    101.53 o 
   3  21   3     2211.13     2411.01    115.32 o 
   5  21   3      698.14      738.90    118.62 o 
   7  21   3       66.61       56.57     92.25 o 
   1  23   3      154.81      185.15     65.91 o 
   3  23   3     2441.31     2777.95    123.69 o 
   5  23   3     3746.19     4805.97    231.64 o 
   7  23   3      251.72      196.89    129.93 o 
   1  25   3    10593.75    11007.98    219.52 o 
   3  25   3     3476.21     3816.84    119.37 o 
   5  25   3     1504.74     1566.82    317.61 o 
   7  25   3      209.79      205.10    160.73 o 
   1  27   3     2918.51     2927.77    127.74 o 
   3  27   3      116.39      103.56     67.29 o 
   5  27   3     1228.70     1235.74    252.95 o 
   7  27   3      266.31      219.24    183.54 o 
   1  29   3     1376.67     1719.55    121.78 o 
   3  29   3      410.24      367.61    134.08 o 
   5  29   3      808.57      851.10    240.25 o 
   1  31   3      226.25      180.16     89.78 o 
   3  31   3      391.17      213.72    110.12 o 
   5  31   3      280.02      112.25    197.66 o 
   1  33   3      186.22       94.59    111.80 o 
   3  33   3      186.03      105.41    107.99 o 
   5  33   3       98.08       15.68    159.98 o 
   1  35   3      400.23      136.52     94.67 o 
   3  35   3      504.81      499.92    493.51 o 
   1  37   3     1039.14      433.66    243.16 o 
   0   0   4     8574.98     7018.87    262.28 o 
   4   0   4    39079.94    40320.86    618.06 o 
   8   0   4     3553.11     3837.20    255.69 o 
   2   2   4    81225.00    76371.01    912.07 o 
   4   2   4     3535.61     3696.84    103.69 o 
   6   2   4     2468.47     2799.23    116.97 o 
   8   2   4      682.59      605.26    109.91 o 
  10   2   4      320.12      294.57    131.95 o 
   0   4   4     6333.00     6318.42    136.44 o 
   2   4   4     4715.74     4826.25    139.06 o 
   4   4   4     6395.02     5884.23    106.95 o 
   6   4   4      775.69      782.83     87.37 o 
   8   4   4     5949.10     7151.40    203.81 o 
  10   4   4       11.40      -12.42     92.24 o 
   2   6   4    54222.40    49296.54    695.28 o 
   4   6   4     6707.22     6680.15    111.21 o 
   6   6   4      525.76      571.73     87.82 o 
   8   6   4       51.22       38.30     81.96 o 
  10   6   4      149.88      222.28    135.39 o 
   0   8   4     1689.41     1925.40    167.88 o 
   2   8   4     2403.30     2303.41    104.59 o 
   4   8   4     9039.98     9413.45    138.41 o 
   6   8   4      294.23      263.81     72.94 o 
   8   8   4     1438.79     1664.03    144.64 o 
  10   8   4        5.12      109.96    135.05 o 
   2  10   4    34887.75    30768.63    430.74 o 
   4  10   4      244.00      254.72     35.64 o 
   6  10   4     2463.28     2708.36    130.52 o 
   8  10   4      221.62      154.46     96.01 o 
  10  10   4      383.57      262.42    144.23 o 
   0  12   4    22890.66    20922.71    424.46 o 
   2  12   4     1481.33     1311.67     97.25 o 
   4  12   4    17291.64    17642.67    282.94 o 
   6  12   4      243.77      231.24     62.07 o 
   8  12   4     2358.71     2701.37    289.57 o 
   2  14   4    24411.13    23640.99    209.77 o 
   4  14   4     1004.33     1109.73     75.73 o 
   6  14   4     2954.93     3299.93    104.66 o 
   8  14   4        0.96        4.08     62.95 o 
   0  16   4     5844.98     5723.70    170.81 o 
   2  16   4     1232.72     1487.96     44.76 o 
   4  16   4     6915.75     7247.95    171.68 o 
   6  16   4      100.01      100.42     49.87 o 
   8  16   4     2059.75     2458.39    158.32 o 
   2  18   4    12866.54    12446.34    275.63 o 
   4  18   4     4054.97     4110.86    151.24 o 
   6  18   4      536.04      379.22    159.44 o 
   8  18   4       20.28       -1.47     74.35 o 
   0  20   4     4177.88     4253.01    124.69 o 
   2  20   4       48.77       58.63     32.89 o 
   4  20   4     2621.49     3027.90    115.85 o 
   6  20   4     1403.04     1341.38    273.50 o 
   8  20   4      268.94      136.22    137.16 o 
   2  22   4     4716.82     4864.69    146.96 o 
   4  22   4       17.62       22.93     49.40 o 
   6  22   4     2303.94     2762.98    193.26 o 
   8  22   4       61.51      -74.11    192.24 o 
   0  24   4     7781.30     8458.58    285.76 o 
   2  24   4      462.10      396.54     65.47 o 
   4  24   4     4282.22     4664.73    191.57 o 
   6  24   4      163.47      150.80     87.47 o 
   2  26   4     4224.62     4542.59    205.16 o 
   4  26   4       63.08      127.55     64.93 o 
   6  26   4     1346.88     1144.90    526.89 o 
   0  28   4     8656.27     8663.99    283.86 o 
   2  28   4      333.47      315.53     84.54 o 
   4  28   4     2674.66     2945.37    259.26 o 
   6  28   4       12.09      114.76    173.59 o 
   2  30   4      484.51      432.89    107.03 o 
   4  30   4       62.92       91.48    192.42 o 
   6  30   4      823.70     1050.83    356.45 o 
   0  32   4     2095.13     2629.58    189.45 o 
   2  32   4       95.85       -3.68     58.53 o 
   4  32   4      895.14      638.63    589.91 o 
   2  34   4      652.80      362.89    360.19 o 
   4  34   4      218.98      294.70    279.07 o 
   0  36   4      422.42      137.94    163.68 o 
   2  36   4       50.45      -15.20    165.09 o 
   1   1   5     2018.22     1965.23    115.70 o 
   3   1   5    58335.79    58542.51    654.82 o 
   5   1   5       91.46      127.96     55.08 o 
   7   1   5     1911.92     2210.69    133.38 o 
   9   1   5      342.28      249.07    121.10 o 
   1   3   5     2998.15     2931.80    147.16 o 
   3   3   5    19613.50    19184.06    258.61 o 
   5   3   5     1699.66     1642.24    101.39 o 
   7   3   5     4375.96     4761.08    176.14 o 
   9   3   5      422.58      302.67    124.82 o 
   1   5   5     4836.63     4271.72    132.02 o 
   3   5   5     7522.67     7266.68    194.41 o 
   5   5   5      310.13      440.41     60.71 o 
   7   5   5      472.33      380.17    114.68 o 
   9   5   5      228.81      197.38    137.15 o 
   1   7   5     2474.57     2566.11    100.69 o 
   3   7   5     3149.89     2987.45    146.08 o 
   5   7   5     1168.51     1267.42     89.98 o 
   7   7   5     1641.51     1836.09    121.12 o 
   9   7   5      530.31      442.00    153.19 o 
   1   9   5    13886.91    13518.11    283.93 o 
   3   9   5    11058.40    10769.18    253.75 o 
   5   9   5      893.42      859.85     66.27 o 
   7   9   5     1065.68      965.38    114.04 o 
   9   9   5      175.50       39.63     95.44 o 
   1  11   5     9885.80     9866.29    215.29 o 
   3  11   5     8146.42     7988.24    212.70 o 
   5  11   5     1237.63     1410.01     77.03 o 
   7  11   5     3250.88     3706.26    153.15 o 
   9  11   5      201.22       26.45     87.29 o 
   1  13   5     4162.43     3833.61    171.17 o 
   3  13   5    18515.45    17358.11    335.25 o 
   5  13   5      707.82      814.80     84.66 o 
   7  13   5      605.71      409.88    148.67 o 
   9  13   5      197.60       19.28    127.32 o 
   1  15   5     1223.09     1268.84    129.43 o 
   3  15   5    12696.27    12519.12    303.90 o 
   5  15   5     1287.03     1393.24    122.72 o 
   7  15   5     1173.77      869.22    282.95 o 
   9  15   5      320.93       17.40    120.63 o 
   1  17   5     2826.01     2942.31     55.38 o 
   3  17   5      275.10      324.56     98.77 o 
   5  17   5       19.53       45.02     46.83 o 
   7  17   5      350.28       23.69    110.65 o 
   9  17   5      414.58      267.00    203.06 o 
   1  19   5     3653.32     3635.12     78.38 o 
   3  19   5      113.33      195.15    114.64 o 
   5  19   5      783.08      791.44     99.03 o 
   7  19   5       98.32       24.37     85.69 o 
   1  21   5     2092.61     2153.10     81.37 o 
   3  21   5     3446.34     3793.38    198.34 o 
   5  21   5     1350.19     1400.42    141.29 o 
   7  21   5       11.71        5.78    143.10 o 
   1  23   5     2262.97     2048.60     97.05 o 
   3  23   5     1431.19     1391.67    179.62 o 
   5  23   5     1742.74     1600.28    310.71 o 
   7  23   5     1021.87     1097.39    424.61 o 
   1  25   5     6380.05     6408.28    177.47 o 
   3  25   5     1627.73     1301.60    148.56 o 
   5  25   5      845.52      750.40    317.38 o 
   7  25   5      264.08      181.47    176.48 o 
   1  27   5     1940.90     1930.51     88.13 o 
   3  27   5      963.48      883.62     59.01 o 
   5  27   5      386.18      376.93    178.14 o 
   1  29   5      297.60      229.18     69.15 o 
   3  29   5      536.71      506.86    406.32 o 
   5  29   5      246.12      441.93    263.64 o 
   1  31   5      572.91      415.03    103.43 o 
   3  31   5      411.10      443.69    402.62 o 
   5  31   5      730.27      648.28    280.15 o 
   1  33   5      334.48      110.72    157.09 o 
   3  33   5      119.94        4.60    351.24 o 
   1  35   5      245.83       20.48    149.24 o 
   2   0   6    17716.62    16910.75    473.50 o 
   6   0   6     6116.14     6520.63    227.10 o 
   0   2   6    16717.36    15220.76    268.95 o 
   2   2   6     3226.21     3508.98    147.03 o 
   4   2   6     9862.64     9837.53    224.36 o 
   6   2   6     1223.62     1207.40    106.38 o 
   8   2   6     1573.55     2071.88    167.28 o 
   2   4   6    18216.36    16705.31    360.20 o 
   4   4   6     2635.14     2833.89    118.08 o 
   6   4   6     4170.55     4497.53    162.91 o 
   8   4   6       35.24       35.43     77.87 o 
   0   6   6    16709.67    15449.67    473.89 o 
   2   6   6     3572.83     3789.95    154.60 o 
   4   6   6     2843.61     2722.87    153.86 o 
   6   6   6     1458.32     1690.44    101.24 o 
   8   6   6      969.89     1032.41    236.87 o 
   2   8   6    14042.43    13573.19    321.71 o 
   4   8   6      905.66      948.27    123.90 o 
   6   8   6     1235.04     1484.79    103.68 o 
   8   8   6      258.88      107.35     98.42 o 
   0  10   6     2081.87     1572.80     64.15 o 
   2  10   6      908.33     1000.08    135.41 o 
   4  10   6     6015.47     6149.62    219.97 o 
   6  10   6      120.35       91.40     79.45 o 
   8  10   6     1578.39     1826.83    253.94 o 
   2  12   6    12222.39    11772.64    288.72 o 
   4  12   6     1204.85     1270.39    157.20 o 
   6  12   6     3650.93     3987.80    199.40 o 
   8  12   6      169.46        8.85     77.61 o 
   0  14   6    21714.06    21113.78    426.49 o 
   2  14   6     2032.31     2114.40    140.04 o 
   4  14   6     7537.47     7844.29    289.56 o 
   6  14   6      158.94      276.11    101.57 o 
   8  14   6      848.68       38.32    116.83 o 
   2  16   6     9181.17     9118.33    292.04 o 
   4  16   6      325.32      536.08    129.54 o 
   6  16   6     2907.08     2962.45    349.08 o 
   8  16   6       53.64      -17.77     84.23 o 
   0  18   6     9495.97    10397.88    240.56 o 
   2  18   6     2957.73     3245.43    230.59 o 
   4  18   6     1241.51     1529.25    195.16 o 
   6  18   6      676.05      364.08    176.72 o 
   8  18   6      484.12        9.16    244.18 o 
   2  20   6     3521.41     3387.59    190.86 o 
   4  20   6     3342.84     3406.12    263.26 o 
   6  20   6      497.85      339.33    267.90 o 
   8  20   6      199.21      -43.45    146.49 o 
   0  22   6      995.62     1089.97     68.24 o 
   2  22   6      629.36      527.57    175.76 o 
   4  22   6     3666.40     4155.40    240.43 o 
   6  22   6      335.84      135.75    178.76 o 
   2  24   6     2548.74     2690.89    245.27 o 
   4  24   6      204.19      181.51    141.24 o 
   6  24   6     1478.88       15.25    316.45 o 
   0  26   6    11117.60    10678.14    228.10 o 
   2  26   6       70.12       29.58    127.04 o 
   4  26   6     1627.74      488.20    457.16 o 
   6  26   6       13.25        9.55    116.05 o 
   2  28   6     3988.35     4283.27    473.09 o 
   4  28   6       33.62       16.67    133.34 o 
   6  28   6      944.92     1126.98    359.77 o 
   0  30   6      804.73      810.15    162.18 o 
   2  30   6        7.65      -44.29    156.46 o 
   4  30   6      378.41      409.20    259.77 o 
   2  32   6     1131.72     1060.06    632.35 o 
   4  32   6       85.09       70.65    245.96 o 
   2  34   6       14.89       28.66    141.77 o 
   1   1   7    13139.34    12854.92    323.59 o 
   3   1   7      173.98      235.01    106.01 o 
   5   1   7    12301.08    13283.99    309.82 o 
   7   1   7      176.46      246.78     85.98 o 
   9   1   7      137.21       29.53    103.09 o 
   1   3   7    15179.89    14707.94    298.95 o 
   3   3   7      797.63      886.84    130.99 o 
   5   3   7     5575.75     5769.19    183.82 o 
   7   3   7      858.31      983.63    106.58 o 
   9   3   7      209.47      148.03    115.43 o 
   1   5   7      510.12      496.17     80.29 o 
   3   5   7      477.33      618.65    127.13 o 
   5   5   7     3251.00     3324.15    192.17 o 
   7   5   7      795.69      867.55    122.65 o 
   9   5   7      104.50      116.27    109.19 o 
   1   7   7     4206.17     4376.01    320.65 o 
   3   7   7     1924.36     1933.35    196.96 o 
   5   7   7      935.63      814.35    136.30 o 
   7   7   7      505.18      434.82    151.29 o 
   9   7   7      124.40       55.27    114.78 o 
   1   9   7     6271.04     6371.38    175.12 o 
   3   9   7     3670.56     3513.63    193.98 o 
   5   9   7     2741.00     2799.63    193.28 o 
   7   9   7     1947.56     2158.61    131.31 o 
   9   9   7      174.08       56.22     94.59 o 
   1  11   7     7103.52     7201.27    214.32 o 
   3  11   7     4170.45     4429.11    212.56 o 
   5  11   7     2659.80     2958.38    228.52 o 
   7  11   7      204.83       -5.23     91.77 o 
   9  11   7      116.32       11.84    108.91 o 
   1  13   7     4817.86     4552.92    156.20 o 
   3  13   7      877.89      993.67    184.69 o 
   5  13   7     3533.52     3952.79    253.99 o 
   7  13   7      752.41       11.60     91.25 o 
   1  15   7    14664.95    15056.59    355.24 o 
   3  15   7      156.22      224.41    114.14 o 
   5  15   7     1748.57     2234.26    231.88 o 
   7  15   7      460.15       78.67    104.50 o 
   1  17   7      210.51      160.33     77.08 o 
   3  17   7       63.67       36.09     84.25 o 
   5  17   7     1153.22     1409.09    185.33 o 
   7  17   7      299.05      177.32    187.75 o 
   1  19   7     2276.72     2792.27    159.83 o 
   3  19   7     3892.30     4301.37    241.21 o 
   5  19   7      426.78      557.15    201.94 o 
   7  19   7       18.22      -12.37    148.95 o 
   1  21   7     2500.42     2588.06    162.60 o 
   3  21   7      925.04      974.39    175.88 o 
   5  21   7      871.27      268.40    282.72 o 
   7  21   7      885.50      589.56    493.68 o 
   1  23   7     2453.81     2442.02    257.99 o 
   3  23   7      737.55      688.38    192.95 o 
   5  23   7      350.85      155.17    168.39 o 
   7  23   7      413.97      296.17    238.83 o 
   1  25   7      168.74      145.59     98.39 o 
   3  25   7     3111.56     3641.67    263.94 o 
   5  25   7      352.06      158.62    197.92 o 
   1  27   7     1665.69     1838.66    129.60 o 
   5  27   7      143.95       36.72    183.85 o 
   1  29   7      289.89       75.53    101.67 o 
   3  29   7       21.01       71.87    255.30 o 
   5  29   7      274.84      547.54    488.73 o 
   3  31   7     1195.30     1133.94    277.01 o 
   0   0   8    35883.95    35230.47    927.50 o 
   4   0   8     6383.16     6354.71    395.57 o 
   8   0   8      556.91      307.22    266.38 o 
   2   2   8     2404.13     2459.66    257.76 o 
   4   2   8      149.96      255.39    137.30 o 
   6   2   8     4859.28     5580.73    215.51 o 
   8   2   8       19.97      -22.47     93.09 o 
   0   4   8    29164.18    27403.53    505.18 o 
   2   4   8     1226.43     1236.39    130.89 o 
   4   4   8     8015.46     8145.30    307.93 o 
   6   4   8     1305.48     1354.64    239.06 o 
   8   4   8       36.88      107.94    128.61 o 
   2   6   8     2103.83     2118.36    181.19 o 
   4   6   8     1216.37     1237.68    282.02 o 
   6   6   8     3637.71     3913.72    241.84 o 
   8   6   8        5.98        5.01     75.24 o 
   0   8   8    23904.63    22813.62    396.46 o 
   2   8   8       20.94       19.06     79.21 o 
   4   8   8      909.99     1171.56    180.49 o 
   6   8   8      592.41      405.15    160.97 o 
   8   8   8      262.71      101.23    124.21 o 
   2  10   8     1588.49     1736.75    145.98 o 
   4  10   8     1056.89     1358.08    179.02 o 
   6  10   8     4186.57     5244.44    305.38 o 
   8  10   8        0.70      -22.44    104.52 o 
   0  12   8     7570.91     7303.69    220.99 o 
   2  12   8      408.56      394.15    107.42 o 
   4  12   8     3559.87     3860.82    372.80 o 
   6  12   8      797.50      480.48    229.22 o 
   8  12   8      310.79      -15.62    183.29 o 
   2  14   8     7817.27     7737.76    306.54 o 
   4  14   8      880.07     1099.46    180.78 o 
   6  14   8     1832.36     2130.59    638.21 o 
   8  14   8      188.17      -21.06    172.55 o 
   0  16   8    12160.71    12124.77    258.48 o 
   2  16   8     1408.28     1505.89    144.11 o 
   4  16   8     3947.22     4091.62    325.66 o 
   6  16   8        0.88       35.28    157.32 o 
   8  16   8      549.33      405.86    289.47 o 
   2  18   8     1411.83     1441.62    152.05 o 
   4  18   8      240.09      203.85    154.08 o 
   6  18   8     1013.11      434.70    316.54 o 
   2  20   8     1448.92     1427.67    151.09 o 
   4  20   8      670.86      618.82    474.32 o 
   6  20   8        3.56       -6.83    143.96 o 
   2  22   8     1544.02     1680.16    195.19 o 
   4  22   8       18.07        8.90    203.86 o 
   6  22   8      813.62      560.57    420.69 o 
   2  24   8      701.61      792.61    163.55 o 
   4  24   8     1276.61     1225.67    845.79 o 
   6  24   8       32.69       84.69    169.58 o 
   2  26   8     4561.23     4812.24    433.72 o 
   4  26   8        9.69       84.70    147.19 o 
   2  28   8       97.74       91.95    206.27 o 
   4  28   8      701.44      367.71    311.68 o 
   4  30   8      147.19      175.16    225.89 o 
   1   1   9     5887.05     5972.47    208.59 o 
   3   1   9     1312.12     1504.32    261.20 o 
   5   1   9      701.30      779.95    197.26 o 
   7   1   9      930.02      503.22    340.27 o 
   1   3   9     5207.05     5543.14    198.10 o 
   3   3   9     2351.89     2751.51    198.25 o 
   5   3   9     4244.17     4932.38    351.24 o 
   7   3   9      353.02       84.29    154.77 o 
   1   5   9      769.53      814.67    116.54 o 
   3   5   9      564.90      501.55    128.80 o 
   5   5   9     2552.70     3042.97    262.61 o 
   7   5   9      503.18      249.38    216.54 o 
   1   7   9     6017.26     5746.21    246.77 o 
   3   7   9      805.24      991.66    143.87 o 
   5   7   9     1879.82     2329.12    243.09 o 
   7   7   9       14.69      110.56    136.87 o 
   1   9   9     3920.93     4095.43    170.71 o 
   3   9   9      850.45     1029.61    206.76 o 
   5   9   9     4716.85     5190.53    374.72 o 
   7   9   9      229.60      121.14    172.47 o 
   1  11   9     3742.25     3657.99    207.50 o 
   3  11   9     1146.31     1369.10    239.47 o 
   5  11   9     1350.40     1985.60    244.16 o 
   7  11   9      189.46        0.50    177.73 o 
   1  13   9     5102.17     4965.95    182.16 o 
   3  13   9     1412.02     1544.61    179.75 o 
   5  13   9      779.01      823.39    609.61 o 
   7  13   9      574.13      213.83    200.76 o 
   1  15   9     1694.09     1930.14    124.46 o 
   3  15   9     1437.67     1645.46    178.35 o 
   5  15   9      420.32      234.37    206.83 o 
   7  15   9      222.46      218.60    183.87 o 
   1  17   9      460.46      500.58    153.27 o 
   3  17   9      607.66      674.54    203.24 o 
   5  17   9      871.56      612.98    533.74 o 
   7  17   9      595.19      357.90    345.22 o 
   1  19   9     2699.87     2525.52    145.42 o 
   3  19   9     1061.12     1116.84    696.82 o 
   5  19   9      337.23      161.46    176.82 o 
   7  19   9      206.45      209.66    195.09 o 
   1  21   9     1811.95     1787.81    192.29 o 
   3  21   9      736.70      186.24    220.63 o 
   5  21   9      305.00       94.06    180.23 o 
   1  23   9     1600.50     1526.83    178.32 o 
   3  23   9      750.28      623.54    440.76 o 
   5  23   9      248.75      137.19    257.66 o 
   3  25   9      195.91      131.18    164.59 o 
   5  25   9      927.39      406.96    440.69 o 
   3  27   9      727.82      631.19    219.64 o 
   2   0  10     2560.49     2993.78    408.53 o 
   6   0  10     1943.97     2521.74    424.61 o 
   0   2  10     7324.81     7170.84    231.81 o 
   2   2  10      447.02      614.44    128.93 o 
   4   2  10     3015.00     3539.86    392.66 o 
   6   2  10      389.71        3.88    187.70 o 
   8   2  10      374.56       80.75    190.27 o 
   2   4  10     3404.20     3660.50    239.55 o 
   4   4  10     1823.85     1727.51    215.86 o 
   6   4  10     1473.84     2171.29    268.71 o 
   8   4  10       28.93      -41.51    233.50 o 
   0   6  10     6428.25     6215.86    206.84 o 
   2   6  10      884.03      939.57    146.85 o 
   4   6  10     5119.09     5689.57    370.18 o 
   6   6  10       41.14       51.83    172.08 o 
   8   6  10       83.39        8.56    173.11 o 
   2   8  10     1257.47     1268.04    173.22 o 
   4   8  10     1274.34     1200.68    193.01 o 
   6   8  10      729.00      528.50    497.85 o 
   8   8  10        7.87       12.46    197.59 o 
   0  10  10     4866.73     4537.70    183.18 o 
   2  10  10     1687.26     1776.71    168.24 o 
   4  10  10     3394.08     3688.39    339.50 o 
   6  10  10      166.93      164.42    309.08 o 
   2  12  10     1670.70     1849.60    183.86 o 
   4  12  10      679.09      864.13    186.96 o 
   6  12  10      713.20      539.57    452.40 o 
   0  14  10     9621.06     9167.56    261.79 o 
   2  14  10      493.47      433.46    123.41 o 
   4  14  10     1502.37     2057.41    298.13 o 
   6  14  10      171.09      211.80    214.79 o 
   2  16  10     2597.95     2946.71    254.09 o 
   4  16  10      170.45       61.68    155.27 o 
   6  16  10     1459.12      970.92    980.97 o 
   2  18  10      243.96      120.08    106.86 o 
   4  18  10     1178.90     1030.25    694.69 o 
   6  18  10       20.23       30.05    156.07 o 
   2  20  10     1890.25     2047.52    248.32 o 
   4  20  10        0.41       52.17    208.07 o 
   6  20  10      132.04      240.10    222.56 o 
   2  22  10      449.57      347.45    206.29 o 
   4  22  10      337.95      195.90    186.80 o 
   2  24  10     1268.38     1141.66    176.91 o 
   4  24  10      478.06      411.67    292.66 o 
   4  26  10     1759.02     1564.79   1017.75 o 
   1   1  11     2607.12     3146.87    196.63 o 
   3   1  11      871.91     1212.51    223.90 o 
   5   1  11      192.76      330.34    188.17 o 
   7   1  11      314.27       37.19    268.55 o 
   1   3  11      539.85      717.55    209.87 o 
   3   3  11     3773.91     4128.03    301.22 o 
   5   3  11      642.06      973.87    270.19 o 
   7   3  11      260.51       28.51    215.31 o 
   1   5  11      242.33      216.45    116.33 o 
   3   5  11     2339.65     2983.99    231.71 o 
   5   5  11      414.68      389.83    307.75 o 
   7   5  11       72.84        9.29    192.24 o 
   1   7  11     1114.92     1307.20    145.45 o 
   3   7  11     1338.68     1417.95    213.07 o 
   5   7  11      714.87      237.32    254.14 o 
   7   7  11      347.64      146.73    220.00 o 
   1   9  11     2260.63     2747.91    274.23 o 
   3   9  11     2038.85     2327.62    212.34 o 
   5   9  11      249.17      329.87    269.27 o 
   7   9  11      332.51      329.90    419.69 o 
   1  11  11      548.03      736.48    121.52 o 
   3  11  11      490.14      668.97    182.77 o 
   5  11  11      341.85      326.91    294.41 o 
   7  11  11      192.13      246.74    248.11 o 
   1  13  11     2997.50     3224.99    175.34 o 
   3  13  11     1497.49     1980.38    252.83 o 
   5  13  11      364.43      247.03    241.23 o 
   1  15  11      366.72      238.78    103.30 o 
   3  15  11     1298.21      929.10    609.48 o 
   5  15  11      629.72      421.52    405.33 o 
   1  17  11      616.93      567.42    102.85 o 
   3  17  11     1342.43      999.43    613.93 o 
   5  17  11      399.34      243.67    221.08 o 
   3  19  11      261.30      194.36    171.03 o 
   5  19  11      496.79      311.84    325.84 o 
   3  21  11      517.33      422.89    293.51 o 
   5  21  11      200.03      188.41    191.49 o 
   3  23  11      630.08      137.22    207.26 o 
   4   0  12     1736.74     2112.93    556.75 o 
   2   2  12     4617.74     5094.54    319.71 o 
   4   2  12       18.40       27.08    136.19 o 
   6   2  12      158.62       22.26    207.90 o 
   2   4  12      632.66      559.42    158.33 o 
   4   4  12     1096.18     1199.19    265.53 o 
   6   4  12        6.52      -91.05    200.08 o 
   2   6  12     5063.40     5502.96    274.29 o 
   4   6  12       75.30      100.05    150.62 o 
   6   6  12      216.78      331.46    348.65 o 
   2   8  12      997.28      843.37    262.19 o 
   4   8  12     1378.44     1437.09    975.60 o 
   6   8  12       19.73      130.58    186.81 o 
   2  10  12     2026.10     2412.40    212.02 o 
   4  10  12      141.83      159.73    182.51 o 
   6  10  12      465.69      206.26    365.29 o 
   2  12  12       96.74       11.86    103.15 o 
   4  12  12      546.86      370.93    306.38 o 
   6  12  12      110.77       97.89    195.15 o 
   2  14  12     3070.79     3404.48    234.81 o 
   4  14  12      162.62       72.66    168.83 o 
   2  16  12      366.65       16.50    181.99 o 
   4  16  12     1318.48     1215.99    802.78 o 
   2  18  12      616.71        8.28    198.79 o 
   4  18  12      255.95      189.38    234.37 o 
   4  20  12      451.86      257.34    187.82 o 
   1   1  13      323.27      428.16    152.46 o 
   3   1  13     1557.53     1923.38    287.64 o 
   5   1  13      158.15      419.39    215.66 o 
   1   3  13      669.37      678.11    198.08 o 
   3   3  13      188.24      237.48    151.06 o 
   5   3  13      117.32      225.80    193.03 o 
   1   5  13     1191.55     1474.26    183.59 o 
   3   5  13     1600.47     1533.15    309.71 o 
   5   5  13       21.81       44.02    194.87 o 
   1   7  13      333.57      197.76    188.28 o 
   3   7  13     2651.98     3126.65    274.62 o 
   5   7  13      231.89       80.94    197.00 o 
   1   9  13      401.68      309.43    316.03 o 
   3   9  13      534.83        6.87    158.35 o 
   5   9  13      112.55      110.01    207.45 o 
   1  11  13      861.59       -3.37    274.99 o 
   3  11  13      690.23        6.70    291.31 o 
   5  11  13        9.31       -0.96    167.48 o 
   1  13  13      201.42      156.78    194.17 o 
   3  13  13     1202.10       16.70    247.47 o 
   5  13  13       39.78       82.10    246.88 o 
   3  15  13      304.25       22.28    159.66 o 
   3  17  13      181.42        1.80    134.47 o 
   3  19  13      642.01       30.35    346.70 o 
   2   0  14      565.71      554.07    252.90 o 
   2   2  14       56.33       69.11    158.35 o 
   4   2  14      516.34      899.65    273.80 o 
   2   4  14     1219.51      555.13    560.47 o 
   4   4  14       20.42      -71.64    162.78 o 
   2   6  14       14.27      148.94    172.63 o 
   4   6  14      413.52      495.89    212.68 o 
   2   8  14     1560.02      850.90   1009.98 o 
   4   8  14       29.00       -3.54    199.63 o 
   2  10  14      163.88      103.15    182.68 o 
   4  10  14      464.28       29.21    254.37 o 
   2  12  14     1011.90       11.69    272.33 o 
   4  12  14       33.77      -26.45    209.24 o 
   3   1  15      208.64      462.63    190.56 o 
   3   3  15       88.44      205.20    220.60 o 
   1   5  15     1713.41     1540.44    295.61 o 
   3   5  15      221.20       30.46    197.12 o 
   3   7  15      187.10       48.07    180.98 o 
                                                 
